# Supplementary material for: Gene Profiling of Mta1 Identifies Novel Gene Targets and Functions
Source: PLoS One. 2011 Feb 25;6(2):e17135. doi: 10.1371/journal.pone.0017135 (PMC3045407; doi:10.1371/journal.pone.0017135)
Supplement: Table S1 — Complete list of the differentially expressed probe sets on the Affymetrix Mouse Exon 1.0 ST arrays between the wild type and the Mta1 knock out MEFs. (XLS) [file pone.0017135.s002.xls]

## Sheet: A. A vs B FC-2.0
refseq	Gene Symbol	FC	Reg	WT	Mta1-KO	genedescription
NM_146015	Efemp1	100.241	up	46.4602	4656.77	epidermal growth factor-containing fibulin-like extracellular matrix protein 1
NM_009099	Trim30	79.4453	up	35.0046	2773.63	tripartite motif-containing 30
NM_133871	Ifi44	79.0753	up	43.2867	3427.6	interferon-induced protein 44
NM_009252	Serpina3n	72.2539	up	67.2985	4756.53	serine (or cysteine) peptidase inhibitor, clade A, member 3N
NM_008331	Ifit1	71.615	up	32.406	2322.64	interferon-induced protein with tetratricopeptide repeats 1
NM_015784	Postn	49.3964	up	133.022	6545.1	periostin, osteoblast specific factor
NM_009846	Cd24a|EG621324	47.9549	down	4500.42	94.014	CD24a antigen | predicted gene, EG621324
NM_134086	Slc38a1	42.6667	down	2027.61	47.516	solute carrier family 38, member 1
NM_001033767|NM_021792	EG240327|Iigp1|LOC100044196	41.7517	up	33.6183	1405.61	predicted gene, EG240327 | interferon inducible GTPase 1 | hypothetical protein LOC100044196
NM_001111059|NM_133654	Cd34	40.9795	down	3341.48	82.0174	CD34 antigen
NM_011409	Slfn3	34.6225	up	31.3503	1087.94	schlafen 3
NM_001085522|NM_027285|NM_001103158	RP24-320O9.1|1700029I01Rik|OTTMUSG00000011070|OTTMUSG00000010173|OTTMUSG00000010657|OTTMUSG00000010965|OTTMUSG00000010694|RP23-162H3.1	32.7116	up	30.6285	995.435	novel KRAB box containing protein | RIKEN cDNA 1700029I01 gene | predicted gene, OTTMUSG00000011070 | predicted gene, OTTMUSG00000010173 | predicted gene, OTTMUSG00000010657 | predicted gene, OTTMUSG00000010965 | predicted gene, OTTMUSG00000010694 | similar to crooked legs CG14938-PB
NM_010681	Lama4	30.7119	up	71.33	2192.64	laminin, alpha 4
NM_007833	Dcn	30.4299	up	175.089	5290.44	decorin
NM_009251|NM_001033335	Serpina3g|Serpina3f	30.4296	up	55.2541	1687.94	serine (or cysteine) peptidase inhibitor, clade A, member 3G | serine (or cysteine) peptidase inhibitor, clade A, member 3F
NM_023386	Rtp4	28.1743	up	82.7186	2321.27	receptor transporter protein 4
NM_010917	Nid1|LOC100039744	27.871	up	88.3595	2463.71	nidogen 1 | similar to Nid1 protein
NM_008409	Itm2a	26.7589	up	35.1826	940.11	integral membrane protein 2A
NM_011854	Oasl2	26.5753	up	49.1165	1301.57	2'-5' oligoadenylate synthetase-like 2
NM_008489	Lbp	26.4503	up	49.6928	1311.26	lipopolysaccharide binding protein
NM_019955	Ripk3	25.1921	up	39.4278	989.992	receptor-interacting serine-threonine kinase 3
NM_025711	Aspn	23.865	up	30.2251	721.944	asporin
NM_025949	Rps6ka6	23.7999	down	840.451	35.1912	ribosomal protein S6 kinase polypeptide 6
NM_025961	Gatm	23.3651	down	830.907	35.2217	glycine amidinotransferase (L-arginine:glycine amidinotransferase)
NM_001001892|NR_004446	H2-K1|EG630499|H2-D1	23.2691	up	103.424	2345.1	histocompatibility 2, K1, K region | predicted gene, EG630499 | histocompatibility 2, D region locus 1
NM_001083312|NM_145545	Gbp6	23.1826	up	70.8546	1639.43	guanylate binding protein 6
NM_011443	Sox2	23.0701	down	936.128	40.5643	SRY-box containing gene 2
NM_008880	Plscr2	23.062	up	43.2538	995.644	phospholipid scramblase 2
NM_018734	Gbp3	22.7568	up	81.5579	1854.43	guanylate nucleotide binding protein 3
NM_053110	Gpnmb	22.6629	up	51.6671	1166.22	glycoprotein (transmembrane) nmb
NM_173006	Pon3	22.6476	up	38.1929	865.226	paraoxonase 3
NM_010501|NM_001005858	Ifit3|LOC667370	22.2932	up	28.2671	627.689	interferon-induced protein with tetratricopeptide repeats 3 | similar to interferon-induced protein with tetratricopeptide repeats 3
NM_010345	Grb10	20.4461	up	59.877	1222.72	growth factor receptor bound protein 10
NM_007470	Apod	20.1467	up	36.1523	725.147	apolipoprotein D
NM_015744	Enpp2	19.3817	down	2104.22	108.998	ectonucleotide pyrophosphatase/phosphodiesterase 2
NM_009082	Rpl29|LOC665032|EG666642	19.3307	down	1063.55	54.9117	ribosomal protein L29 | similar to ribosomal protein | predicted gene, EG666642
NM_009144	Sfrp2	19.1796	up	96.3467	1846.6	secreted frizzled-related protein 2
NM_001004154	Rragb|EG436240	19.1526	down	700.869	36.6728	Ras-related GTP binding B | predicted gene, EG436240
NM_018738|NM_019440	Igtp|Iigp2|Irgb10	18.6704	up	53.7662	992.091	interferon gamma induced GTPase | interferon inducible GTPase 2 | interferon-gamma-inducible p47 GTPase
NM_027153	Pir	18.1298	up	36.9704	667.704	pirin
NM_001097644|NM_199146	Ccnyl1|AI451617	18.116	up	27.0674	491.477	cyclin Y-like 1 | expressed sequence AI451617
NM_009382	Thy1	18.1028	up	50.0162	896.932	thymus cell antigen 1, theta
NM_019724	Mmp16	17.8341	down	752.04	42.0952	matrix metallopeptidase 16
NM_018764|NM_001122758	Pcdh7	17.7544	up	38.5315	685.123	protocadherin 7
NM_008764	Tnfrsf11b	17.5265	down	879.182	50.1627	tumor necrosis factor receptor superfamily, member 11b (osteoprotegerin)
NM_013512	Epb4.1l4a	17.4052	up	40.4655	705.087	erythrocyte protein band 4.1-like 4a
NM_173743	Apol9b|Apol9a	17.3108	up	140.158	2393.75	apolipoprotein L 9b | apolipoprotein L 9a
NM_175771|NM_138751	Tmem47	16.6804	up	39.1834	651.166	transmembrane protein 47
NM_009877|NM_001040654	Cdkn2a	16.166	down	1483.14	91.9853	cyclin-dependent kinase inhibitor 2A
NM_145211|NM_011852	Oas1a|Oas1g	15.9323	up	38.2148	610.596	2'-5' oligoadenylate synthetase 1A | 2'-5' oligoadenylate synthetase 1G
NM_001039530	Parp14	15.8293	up	72.3577	1144.34	poly (ADP-ribose) polymerase family, member 14
NM_011408	Slfn2	15.2636	up	149.878	2279.47	schlafen 2
NM_144938|NM_001097617|NM_173864	C1s|EG317677	15.2453	up	146.468	2228.02	complement component 1, s subcomponent | predicted gene, EG317677
NM_133193	Il1rl2	15.2213	up	36.5539	555.815	interleukin 1 receptor-like 2
NM_016886	Gria3	15.0467	up	38.1674	576.887	glutamate receptor, ionotropic, AMPA3 (alpha 3)
NM_007825	Cyp7b1	14.558	up	100.936	1460.71	cytochrome P450, family 7, subfamily b, polypeptide 1
NM_146236	Tceal1	14.4937	down	499.244	34.175	transcription elongation factor A (SII)-like 1
NM_011576	Tfpi	14.3403	up	34.3693	492.982	tissue factor pathway inhibitor
NM_173743	Apol9b|Apol9a	14.2581	up	228.646	3257.62	apolipoprotein L 9b | apolipoprotein L 9a
NM_007486	Arhgdib	14.2092	up	182.058	2575.76	Rho, GDP dissociation inhibitor (GDI) beta
NM_026960	Gsdmd	14.0978	up	57.4339	796.914	gasdermin D
NM_008344	Igfbp6	13.9941	up	163.62	2279.78	insulin-like growth factor binding protein 6
NM_013673	Sp100	13.6869	up	33.677	462.756
NM_010724	Psmb8	13.6821	up	45.4979	622.069	proteasome (prosome, macropain) subunit, beta type 8 (large multifunctional peptidase 7)
NM_175730	Hoxc5	13.6436	down	543.222	39.8057	homeo box C5
NM_011671	Ucp2	13.501	up	45.5273	613	uncoupling protein 2 (mitochondrial, proton carrier)
NM_010259|NM_001083312|NM_145545	Gbp1|Gbp6	13.4755	up	38.3933	517.438	guanylate nucleotide binding protein 1 | guanylate binding protein 6
NM_008397	Itga6	13.3673	up	45.5091	608.631	integrin alpha 6
NM_008326	Irgm	13.2997	up	157.523	2091.58	immunity-related GTPase family, M
NM_010380|NM_010392	H2-D1|H2-Q2|H2-L|H2-K1	13.1449	up	518.871	6792.15	histocompatibility 2, D region locus 1 | histocompatibility 2, Q region locus 2 | histocompatibility 2, K1, K region
NM_021394	Zbp1	13.0319	up	50.9527	664.03	Z-DNA binding protein 1
NM_133888	Smpdl3b	12.9225	down	940.931	73.1015	sphingomyelin phosphodiesterase, acid-like 3B
NM_010260	Gbp2	12.8915	up	115.279	1480.96	guanylate nucleotide binding protein 2
NM_012043	Islr	12.8523	up	109.237	1381.09	immunoglobulin superfamily containing leucine-rich repeat
NM_008620|NM_194336|NM_001039647	Gbp4|Mpa2l|EG634650	12.8237	up	28.268	365.671	guanylate nucleotide binding protein 4 | macrophage activation 2 like | predicted gene, EG634650
NM_008491	Lcn2	12.6594	up	314.873	3965.16	lipocalin 2
NM_001081215	Ddx60	12.4296	up	26.8046	341.073	DEAD (Asp-Glu-Ala-Asp) box polypeptide 60
NM_054098	Steap4	12.3661	up	51.1065	627.43	STEAP family member 4
NM_010283	Ggta1	12.3373	up	44.2164	538.074	glycoprotein galactosyltransferase alpha 1, 3
NM_053134	Pcdhb9	12.312	up	34.857	432.389	protocadherin beta 9
NM_001042611|NM_007752	Cp|Rex2	12.3005	up	245.774	3021.86	ceruloplasmin | reduced expression 2
NM_010708	Lgals9	12.1262	up	254.046	3078.94	lectin, galactose binding, soluble 9
NM_011595	Timp3	12.0268	down	1657.31	138.469	tissue inhibitor of metalloproteinase 3
NM_009626	Adh7	11.8762	up	239.314	2842.14	alcohol dehydrogenase 7 (class IV), mu or sigma polypeptide
	2210023G05Rik	11.8715	up	47.215	560.898	RIKEN cDNA 2210023G05 gene
NM_010514|NM_001122737|NM_001122736	Igf2	11.8096	up	73.3469	848.718	insulin-like growth factor 2
NM_029803	Ifi27	11.7459	up	50.5359	594.354	interferon, alpha-inducible protein 27
NM_198095	Bst2	11.7036	up	309.92	3627.64	bone marrow stromal cell antigen 2
NM_001045481|NM_008328	Ifi203	11.6217	up	56.9877	658.331	interferon activated gene 203
NM_011459	Serpinb8	11.3039	up	50.5902	571.674	serine (or cysteine) peptdiase inhibitor, clade B, member 8
NM_016850	Irf7	11.167	up	48.6062	536.395	interferon regulatory factor 7
NM_054077	Prelp	11.1185	up	61.922	678.947	proline arginine-rich end leucine-rich repeat
NM_010101	Edg3	11.1089	up	53.5317	592.757	endothelial differentiation, sphingolipid G-protein-coupled receptor, 3
NM_013585	Psmb9	11.0514	up	98.6864	1092.92	proteasome (prosome, macropain) subunit, beta type 9 (large multifunctional peptidase 2)
NM_172893	Parp12	11.0493	up	100.508	1108.94	poly (ADP-ribose) polymerase family, member 12
NM_178737	AW551984	11.0384	up	41.6944	461.332
NM_007447|NM_201239|NM_021472	Ang|Rnase4	10.9644	up	55.0904	602.036	angiogenin, ribonuclease, RNase A family, 5 | ribonuclease, RNase A family 4
NM_019969	Plag1	10.8042	up	50.9319	552.89	pleiomorphic adenoma gene 1
NM_011579	Tgtp|OTTMUSG00000005523	10.5844	up	35.7977	379.708	T-cell specific GTPase | predicted gene, OTTMUSG00000005523
	Samd9l	10.5316	up	43.1938	458.265	sterile alpha motif domain containing 9-like
NM_026212	Agpat2	10.3644	up	60.4628	623.292	1-acylglycerol-3-phosphate O-acyltransferase 2 (lysophosphatidic acid acyltransferase, beta)
NM_010597	Kcnab1	10.3394	up	110.379	1137.49	potassium voltage-gated channel, shaker-related subfamily, beta member 1
NM_013464	Ahr	10.3175	up	114.245	1176.23	aryl-hydrocarbon receptor
NM_009778	C3	10.21	up	285.834	2919.4	complement component 3
NM_053133	Pcdhb8	9.984	up	46.4309	461.3	protocadherin beta 8
NM_011150	Lgals3bp	9.96262	up	405.445	4033.36	lectin, galactoside-binding, soluble, 3 binding protein
NM_025359	Tspan13	9.95078	up	85.322	843.44	tetraspanin 13
NM_021398	Slc43a3	9.91378	up	57.873	570.363	solute carrier family 43, member 3
NM_031167|NM_001039701	Il1rn	9.86997	up	198.378	1940.26	interleukin 1 receptor antagonist
NM_029000|NM_001039160	Gvin1|EG668108	9.86846	up	34.3858	337.579	GTPase, very large interferon inducible 1 | predicted gene, EG668108
NM_053130	Pcdhb5|LOC633332	9.66462	up	44.6264	432.778	protocadherin beta 5 | similar to protocadherin beta 5
NM_010284|NM_001048178|NM_001048147	Ghr	9.55501	up	161.663	1537.57	growth hormone receptor
NM_007392	Acta2	9.54177	up	488	4657.07	actin, alpha 2, smooth muscle, aorta
NM_008509	Lpl	9.53902	up	48.6404	464.365	lipoprotein lipase
NM_010750	Mab21l1	9.53072	up	43.222	410.213	mab-21-like 1 (C. elegans)
NM_053132	Pcdhb7	9.4881	up	42.8178	406.502	protocadherin beta 7
NM_020616	D930014E17Rik	9.37757	down	284.319	30.2287	RIKEN cDNA D930014E17 gene
NM_019564	Htra1	9.36127	down	634.689	68.0214	HtrA serine peptidase 1
NM_010052	Dlk1	9.35838	up	175.216	1640.73	delta-like 1 homolog (Drosophila)
	H2-T10|H2-T22	9.23006	up	51.4205	459.903	histocompatibility 2, T region locus 10 | histocompatibility 2, T region locus 22
NM_029935	4631426J05Rik	9.16836	up	42.0436	385.699	RIKEN cDNA 4631426J05 gene
NM_053220	V1ra5	9.1109	down	297.427	33.8177	vomeronasal 1 receptor, A5
	Oas1b	9.10489	up	33.3436	303.69	2'-5' oligoadenylate synthetase 1B
NM_145509	5430435G22Rik	9.09311	up	107.041	971.669	RIKEN cDNA 5430435G22 gene
NM_001025602|NM_010743	Il1rl1	9.08096	up	106.744	964.781	interleukin 1 receptor-like 1
NM_009866	Cdh11|6820431F20Rik	9.01557	up	270.909	2438.78	cadherin 11 | RIKEN cDNA 6820431F20 gene
NM_009283	Stat1	8.77987	up	246.56	2162.2	signal transducer and activator of transcription 1
NM_145227	Oas2	8.77968	up	47.2857	414.114	2'-5' oligoadenylate synthetase 2
NM_010145	Ephx1	8.77382	up	358.53	3139.56	epoxide hydrolase 1, microsomal
NM_134005	Enpp3	8.74002	up	38.1097	333.719	ectonucleotide pyrophosphatase/phosphodiesterase 3
NM_023113	Aspa	8.71996	up	37.8057	329.612	aspartoacylase
NM_031397	Bicc1|4930533K18Rik	8.61097	up	76.3443	657.425	bicaudal C homolog 1 (Drosophila) | RIKEN cDNA 4930533K18 gene
NM_001040085|NM_031394|NM_001040086|NM_001040087|NM_001040088	Sytl2	8.59117	down	346.776	40.286	synaptotagmin-like 2
NM_021897	Trp53inp1	8.56319	up	132.041	1132.74	transformation related protein 53 inducible nuclear protein 1
NM_010231	Fmo1	8.51033	down	794.382	92.9655	flavin containing monooxygenase 1
NM_172752	Sorbs2	8.51021	down	742.69	86.8556	sorbin and SH3 domain containing 2
NM_010395|NM_010397|NM_010399	H2-T10|H2-T22|H2-T9|H2-T17	8.49018	up	416.391	3541.33	histocompatibility 2, T region locus 10 | histocompatibility 2, T region locus 22 | histocompatibility 2, T region locus 9 | histocompatibility 2, T region locus 17
NM_010456	Hoxa9	8.47391	down	635.619	75.1765	homeo box A9
NM_009546	Trim25	8.43517	up	45.7278	382.31	tripartite motif-containing 25
NM_007806	Cyba	8.40292	up	93.8824	786.768	cytochrome b-245, alpha polypeptide
NM_011780	Adam23	8.31625	up	57.4498	479.559	a disintegrin and metallopeptidase domain 23
NM_023835|NM_175677	Trim12|9230105E10Rik|EG667823	8.31607	up	47.4944	393.758	tripartite motif-containing 12 | RIKEN cDNA 9230105E10 gene | predicted gene, EG667823
NM_009378	Thbd	8.26912	down	436.991	52.8185	thrombomodulin
NM_013657	Sema3c	8.21881	up	55.1451	453.201	sema domain, immunoglobulin domain (Ig), short basic domain, secreted, (semaphorin) 3C
NR_003508|NM_013606|NR_003520|NM_010846	Mx2|Mx1	8.21614	up	30.0618	247.999	myxovirus (influenza virus) resistance 2 | myxovirus (influenza virus) resistance 1
NM_009285	Stc1	8.17985	up	54.4384	446.283	stanniocalcin 1
NM_011670	Uchl1	8.15884	down	539.372	65.9706	ubiquitin carboxy-terminal hydrolase L1
NM_010705	Lgals3	8.1231	down	1065.7	131.054	lectin, galactose binding, soluble 3
NM_172604	Scara3	8.12204	up	68.1357	543.228	scavenger receptor class A, member 3
	H2-Q6|H2-gs10|H2-D1|H2-Q1|H2-Q2	8.07692	up	41.9895	340.282	histocompatibility 2, Q region locus 6 | MHC class I like protein GS10 | histocompatibility 2, D region locus 1 | histocompatibility 2, Q region locus 1 | histocompatibility 2, Q region locus 2
NM_010332	Ednra	8.05558	up	64.3148	519.49	endothelin receptor type A
NM_008343	Igfbp3	8.03829	down	489.896	62.743	insulin-like growth factor binding protein 3
NM_144875	Rab7l1	8.00789	up	36.0098	289.922	RAB7, member RAS oncogene family-like 1
NM_008270	Hoxb9	7.95698	down	1434.01	180.489	homeo box B9
NM_011055	Pde3b	7.83936	down	355.294	45.0561	phosphodiesterase 3B, cGMP-inhibited
NM_172507	Sh3bgrl2	7.80185	down	503.803	64.6018	SH3 domain binding glutamic acid-rich protein like 2
NM_021540	Rnf130|LOC552912	7.6509	down	451.808	59.1577	ring finger protein 130 | hypothetical LOC552912
NM_007669|NM_001111099	Cdkn1a	7.61182	up	83.2705	634.193	cyclin-dependent kinase inhibitor 1A (P21)
NM_023141	Tor3a	7.57362	up	172.801	1307.69	torsin family 3, member A
NM_009472	Unc5c	7.57324	up	93.3292	706.765	unc-5 homolog C (C. elegans)
NM_199422	S100a7a	7.54543	down	478.279	63.1875	S100 calcium binding protein A7A
NM_028705	Herc3	7.49878	down	277.225	36.7096	hect domain and RLD 3
	Cgref1	7.4861	down	498.407	66.3298	cell growth regulator with EF hand domain 1
NM_201361	AW061290|4921513D11Rik	7.46227	up	44.7483	333.651	expressed sequence AW061290 | RIKEN cDNA 4921513D11 gene
NM_172689	Ddx58	7.41076	up	131.578	976.095	DEAD (Asp-Glu-Ala-Asp) box polypeptide 58
NM_009776	Serping1	7.38537	up	44.4722	328.306	serine (or cysteine) peptidase inhibitor, clade G, member 1
NM_023627	Isyna1	7.33678	down	875.52	120.678	myo-inositol 1-phosphate synthase A1
NM_145448	9030617O03Rik	7.25276	up	67.2594	487.195	RIKEN cDNA 9030617O03 gene
NM_001004150	A4galt	7.20602	up	48.1201	343.752	alpha 1,4-galactosyltransferase
NM_172284	Ddx19b	7.18646	down	309.231	43.3404	DEAD (Asp-Glu-Ala-Asp) box polypeptide 19b
NM_001113412|NM_029347	Fggy	7.08083	up	58.1206	411.187	FGGY carbohydrate kinase domain containing
NM_001039137|NM_019708	Scoc	7.04382	down	1539.65	215.241	short coiled-coil protein
NM_198885	Scx	7.00894	down	425.334	61.7205	scleraxis
NM_013683	Tap1	6.99595	up	127.238	890.08	transporter 1, ATP-binding cassette, sub-family B (MDR/TAP)
NM_008048	Igfbp7	6.98617	up	85.8852	599.838	insulin-like growth factor binding protein 7
NM_028226	Rbm12b|C430048L16Rik	6.94157	up	32.1066	225.361	RNA binding motif protein 12B | RIKEN cDNA C430048L16 gene
NM_021274	Cxcl10|LOC100045000	6.90781	up	168.611	1165.24	chemokine (C-X-C motif) ligand 10 | similar to Small inducible cytokine B10 precursor (CXCL10) (Interferon-gamma-induced protein CRG-2) (Gamma-IP10) (IP-10) (C7)
NM_008394	Irf9	6.89053	up	132.415	912.556	interferon regulatory factor 9
NM_133187	1110032E23Rik	6.88309	up	108.035	742.291	RIKEN cDNA 1110032E23 gene
NM_053141	Pcdhb16	6.87095	up	67.2665	463.681	protocadherin beta 16
NM_011414	Slpi	6.85222	up	197.705	1353.01	secretory leukocyte peptidase inhibitor
NM_011979	Vnn3	6.80859	up	43.8397	298.814	vanin 3
NM_178804	Slit2	6.69038	up	167.821	1124.14	slit homolog 2 (Drosophila)
NM_172371	Slc16a13	6.64473	up	67.4267	447.276	solute carrier family 16 (monocarboxylic acid transporters), member 13
NM_013553	Hoxc4	6.64346	down	280.092	42.188	homeo box C4
NM_012006|NM_134188	Acot1|Acot2	6.61279	up	49.388	325.348	acyl-CoA thioesterase 1 | acyl-CoA thioesterase 2
NM_011723	Xdh	6.52665	up	245.899	1605.9	xanthine dehydrogenase
NM_030150	Dhx58	6.49083	up	58.3435	379.092	DEXH (Asp-Glu-X-His) box polypeptide 58
NM_030253	Parp9	6.42954	up	151.762	976.55	poly (ADP-ribose) polymerase family, member 9
NM_001012335|NM_010784|NM_001012336	Mdk	6.32942	up	108.763	683.054	midkine
NM_080555	Ppap2b	6.30925	up	466.542	2941.73	phosphatidic acid phosphatase type 2B
NM_008597	Mgp	6.29187	up	182.454	1142.12	matrix Gla protein
NM_009155|NM_001042614|NM_001042613	Sepp1	6.27101	up	38.8698	244.735	selenoprotein P, plasma, 1
NM_009277|NM_001082552	Trim21|LOC100045519	6.26353	up	67.1314	420.042	tripartite motif-containing 21 | similar to Tripartite motif protein 21
NM_026163	Pkp2	6.19646	down	370.31	59.7966	plakophilin 2
NM_020557	Cmpk2	6.16546	up	45.5938	279.321	cytidine monophosphate (UMP-CMP) kinase 2, mitochondrial
	Col6a3	6.15179	up	137.583	846.912	collagen, type VI, alpha 3
NM_009187	Cox7a2l|EG629383	6.14589	up	156.135	948.865	cytochrome c oxidase subunit VIIa polypeptide 2-like | predicted gene, EG629383
NM_021456	Ces1	6.14384	up	42.1547	259.287	carboxylesterase 1
NM_001082975	2310014G06Rik	6.14194	down	214.43	34.7846	RIKEN cDNA 2310014G06 gene
NM_146140	Tram1l1	6.05725	down	334.276	59.0845	translocation associated membrane protein 1-like 1
	Rnf213|LOC672511	6.01403	up	300.325	1808.05	ring finger protein 213 | hypothetical LOC672511
NM_001097617|NM_144938|NM_173864	C1s|EG317677	5.99473	up	65.5774	392.962	complement component 1, s subcomponent | predicted gene, EG317677
NM_021297	Tlr4	5.97265	up	109.727	652.446	toll-like receptor 4
NM_146136	Slc16a4	5.96994	up	36.4922	218.839	solute carrier family 16 (monocarboxylic acid transporters), member 4
NM_011579	Tgtp|OTTMUSG00000005523	5.96086	up	27.2302	162.286	T-cell specific GTPase | predicted gene, OTTMUSG00000005523
NM_144551	Trib2	5.93639	up	151.37	898.153	tribbles homolog 2 (Drosophila)
NM_028472	Bmper	5.92656	up	172.012	1018.25	BMP-binding endothelial regulator
NM_010266	Gda	5.89611	up	34.7857	205.197	guanine deaminase
NM_019949	Ube2l6	5.85712	up	209.64	1225.02	ubiquitin-conjugating enzyme E2L 6
NM_009994	Cyp1b1	5.81523	up	723.878	4215	cytochrome P450, family 1, subfamily b, polypeptide 1
NM_023118|NM_001008702|NM_001037905|NM_001102400	Dab2	5.80638	up	238.473	1378.41	disabled homolog 2 (Drosophila)
NM_010466	Hoxc8	5.8019	down	390.539	67.7046	homeo box C8
NM_011839	Mab21l2	5.80003	up	44.5098	258.44	mab-21-like 2 (C. elegans)
NM_009061	Rgs2	5.75235	down	278.276	48.427	regulator of G-protein signaling 2
NM_080288|NM_198093	Elmo1	5.7346	down	218.518	37.7794	engulfment and cell motility 1, ced-12 homolog (C. elegans)
NM_027835	Ifih1	5.70428	up	50.4404	287.815	interferon induced with helicase C domain 1
NM_013492	Clu	5.67033	up	121.086	685.798	clusterin
NM_023158	Cxcl16	5.6572	up	41.591	233.247	chemokine (C-X-C motif) ligand 16
NM_008630	Mt2	5.64266	down	256.965	44.7777	metallothionein 2
NM_177192	D030011O10Rik	5.63308	down	318.897	56.2531	RIKEN cDNA D030011O10 gene
NM_175170	Pogk	5.62093	up	53.2799	299.588	pogo transposable element with KRAB domain
NM_010553	Il18rap	5.61089	up	84.6221	471.658	interleukin 18 receptor accessory protein
NM_007621	Cbr2	5.59832	up	275.233	1539.79	carbonyl reductase 2
NM_009142	Cx3cl1	5.51535	up	306.67	1690.52	chemokine (C-X3-C motif) ligand 1
NM_008241	Foxg1|ENSMUSG00000045946	5.50553	up	84.1691	459.472	forkhead box G1 | predicted gene, ENSMUSG00000045946
NM_001111060|NM_007652|NM_181858	Cd59a|Cd59b	5.47935	up	28.79	160.305	CD59a antigen | CD59b antigen
NM_013737	Pla2g7	5.47079	up	170.74	931.305	phospholipase A2, group VII (platelet-activating factor acetylhydrolase, plasma)
NM_013454	Abca1	5.46195	up	85.9843	470.316	ATP-binding cassette, sub-family A (ABC1), member 1
NM_011693	Vcam1	5.45075	up	205.196	1118.23	vascular cell adhesion molecule 1
NM_172399	A930038C07Rik	5.44955	down	218.131	40.073	RIKEN cDNA A930038C07 gene
NM_015760	Nox4	5.41321	down	227.069	41.5063	NADPH oxidase 4
NM_010726	Phyh	5.40805	up	44.348	239.783	phytanoyl-CoA hydroxylase
NM_032003	Enpp5	5.39211	down	287.131	53.3585	ectonucleotide pyrophosphatase/phosphodiesterase 5
NM_007987	Fas	5.39032	up	72.745	391.856
NM_008026	Fli1	5.38419	up	43.34	233.501	Friend leukemia integration 1
NM_018782	Calcrl	5.37283	up	32.3833	174.466	calcitonin receptor-like
NM_011338	Ccl9	5.36056	up	243.446	1301.22	chemokine (C-C motif) ligand 9
NM_030143	Ddit4l	5.35582	up	56.8429	306.918	DNA-damage-inducible transcript 4-like
NM_172284	Ddx19b	5.34803	down	214.114	39.8684	DEAD (Asp-Glu-Ala-Asp) box polypeptide 19b
NM_001111304|NM_027758	Tbc1d9	5.33972	down	332.903	62.8417	TBC1 domain family, member 9
NM_001013371	Dtx3l	5.32946	up	184.9	985.742	deltex 3-like (Drosophila)
NM_008364|NM_134103	Il1rap	5.22892	up	57.1488	299.762	interleukin 1 receptor accessory protein
NM_001109657|NM_008088	Gas7	5.22032	up	77.87	403.725	growth arrest specific 7
NM_025815|NM_001033851	Cpne8	5.21402	down	961.197	182.504	copine VIII
NM_026931	1810011O10Rik	5.19906	up	182.113	945.774	RIKEN cDNA 1810011O10 gene
NM_011824	Grem1	5.18946	up	560.622	2909.55	gremlin 1
NM_026993	Ddah1	5.17834	down	1794.44	345.804	dimethylarginine dimethylaminohydrolase 1
NM_013750	Phlda3	5.10503	up	447.45	2288.25	pleckstrin homology-like domain, family A, member 3
NM_007817	Cyp2f2	5.10258	up	69.9774	361.141	cytochrome P450, family 2, subfamily f, polypeptide 2
NM_019963	Stat2	5.07982	up	157.828	801.861	signal transducer and activator of transcription 2
NM_146162	Tmem119	5.07648	up	64.2507	323.85	transmembrane protein 119
NM_019401	Nmi	5.04566	up	174.435	878.883	N-myc (and STAT) interactor
NM_133971	Ankrd10	5.04126	down	1468.99	291.803	ankyrin repeat domain 10
NM_008371	Il7	5.02709	up	41.673	209.394	interleukin 7
NM_009510	Ezr|LOC100044177	4.98694	down	395.763	79.6579	ezrin | hypothetical protein LOC100044177
NM_026840	Pdgfrl	4.96175	up	47.5063	236.031	platelet-derived growth factor receptor-like
NM_011851	Nt5e	4.95207	down	222.225	44.9831	5' nucleotidase, ecto
NM_026524	Mid1ip1	4.94898	up	57.2287	283.791	Mid1 interacting protein 1 (gastrulation specific G12-like (zebrafish))
NM_026167	Klhl13	4.92007	down	232.49	47.2345	kelch-like 13 (Drosophila)
NM_172303	Phf17	4.91867	down	456.239	92.9357	PHD finger protein 17
NM_028608	Glipr1	4.91162	up	110.914	541.673	GLI pathogenesis-related 1 (glioma)
NM_024469	Bhlhb3	4.89698	up	68.3037	334.286	basic helix-loop-helix domain containing, class B3
NM_011780	Adam23	4.87847	up	56.56	275.435	a disintegrin and metallopeptidase domain 23
NM_026316	Aldh3b1	4.86261	up	80.8533	392.976	aldehyde dehydrogenase 3 family, member B1
NM_008546	Mfap2	4.82488	up	112.805	530.118	microfibrillar-associated protein 2
NM_177662	Ctso	4.81575	up	71.5328	343.809	cathepsin O
NM_008966	Ptgfr	4.79391	down	351.574	73.8619	prostaglandin F receptor
NM_008209	Mr1	4.79038	up	353.886	1692.32	major histocompatibility complex, class I-related
NM_013743	Pdk4	4.7899	up	202.847	973.648	pyruvate dehydrogenase kinase, isoenzyme 4
NM_175647	Dmrta1	4.77604	up	31.518	151.891	doublesex and mab-3 related transcription factor like family A1
NM_011782	Adamts5	4.75779	up	255.989	1217.8	a disintegrin-like and metallopeptidase (reprolysin type) with thrombospondin type 1 motif, 5 (aggrecanase-2)
NM_001042489|NM_028752	Hvcn1|LOC433762|LOC629446	4.75702	up	47.2636	224.726	hydrogen voltage-gated channel 1 | hypothetical gene LOC433762 | gag protein
NM_019800	Acp6	4.7359	down	987.364	208.55	acid phosphatase 6, lysophosphatidic
NM_001024617	Inpp4b	4.71947	down	215.652	45.3713	inositol polyphosphate-4-phosphatase, type II
NM_008046	Fst	4.71324	up	105.442	496.78	follistatin
NM_001081977|NM_080563	Rnf144a	4.70325	up	106.475	500.033	ring finger protein 144A
NM_023275	Rhoj	4.65973	up	294.616	1371.53	ras homolog gene family, member J
NM_176953	Lig4	4.65344	down	971.664	207.393	ligase IV, DNA, ATP-dependent
NM_145144	2810003C17Rik	4.64051	down	868.202	187.638	RIKEN cDNA 2810003C17 gene
NM_028375	Cxx1c	4.63593	up	70.2105	326.104	CAAX box 1 homolog C (human)
NM_008425	Kcnj2	4.58055	up	64.5983	295.174	potassium inwardly-rectifying channel, subfamily J, member 2
NM_025378	Ifitm3	4.57667	up	1461.36	6684.06	interferon induced transmembrane protein 3
NM_009676	Aox1	4.55123	up	39.2829	179.056	aldehyde oxidase 1
NM_029880	Zadh1	4.52725	up	41.9116	190.15	zinc binding alcohol dehydrogenase, domain containing 1
	Cd80	4.52405	up	33.107	151.122	CD80 antigen
NM_010408	Hcn1	4.52003	up	42.0554	190.198	hyperpolarization-activated, cyclic nucleotide-gated K+ 1
NM_001009935|NM_023719	Txnip	4.51343	up	646.581	2920.46	thioredoxin interacting protein
NM_007706	Socs2	4.4909	up	350.935	1569.39	suppressor of cytokine signaling 2
NM_029620	Pcolce2	4.47445	down	601.794	134.542	procollagen C-endopeptidase enhancer 2
NM_001111027|NM_009822|NM_001111026	Runx1t1	4.42645	up	51.952	229.947	runt-related transcription factor 1; translocated to, 1 (cyclin D-related)
NM_007960	Etv1	4.42213	up	94.8886	422.636	ets variant gene 1
NM_148941	Elovl4	4.39632	down	452.228	102.724	elongation of very long chain fatty acids (FEN1/Elo2, SUR4/Elo3, yeast)-like 4
NM_010288	Gja1	4.38644	down	1783.6	406.486	gap junction protein, alpha 1
NM_023061	Mcam	4.37092	down	361.184	83.125	melanoma cell adhesion molecule
NM_010426	Foxf1a	4.37067	up	72.68	316.011	forkhead box F1a
NM_197986	Tmem140	4.35657	up	59.1505	257.476	transmembrane protein 140
NM_172574	Pqlc3	4.32756	up	217.435	938.981	PQ loop repeat containing
NM_011921	Aldh1a7	4.29968	up	47.9067	206.135	aldehyde dehydrogenase family 1, subfamily A7
NM_009141	Cxcl5	4.2988	down	6413.12	1490.28	chemokine (C-X-C motif) ligand 5
NM_010574	Irx2	4.25713	up	148.652	628.146	Iroquois related homeobox 2 (Drosophila)
NM_134096	AW049604	4.25398	down	835.936	196.444
NM_008332	Ifit2	4.23693	up	217.085	918.667	interferon-induced protein with tetratricopeptide repeats 2
	LOC100044927|Tnfaip6	4.19971	up	167.26	698.554	similar to TNF-stimulated gene 6 protein | tumor necrosis factor alpha induced protein 6
NM_008083	Gap43	4.19526	down	368.072	88.1065	growth associated protein 43
NM_175256	Heg1	4.19363	up	130.877	550.819	HEG homolog 1 (zebrafish)
NM_026125	C1qdc2	4.19085	up	77.5831	323.181	C1q domain containing 2
NM_053109|NM_020257	Clec2d|Clec2i|Klrb1-ps1	4.18976	up	113.822	473.661	C-type lectin domain family 2, member d | C-type lectin domain family 2, member i | killer cell lectin-like receptor subfamily B member 1, pseudogene 1
NM_175285	Tmem62	4.18362	down	228.611	54.5412	transmembrane protein 62
NM_019444	Ramp2	4.16654	down	189.534	45.5218	receptor (calcitonin) activity modifying protein 2
	BC023105	4.15948	up	25.3612	107.131
NM_016873	Wisp2	4.14196	up	340.316	1401.3	WNT1 inducible signaling pathway protein 2
NM_019521	Gas6	4.12789	up	69.2055	284.68	growth arrest specific 6
NM_053129	Pcdhb4	4.12441	up	71.686	295.588	protocadherin beta 4
NM_025658	Ms4a4d	4.112	up	39.198	162.133	membrane-spanning 4-domains, subfamily A, member 4D
NM_023146	Med29|Ranbp17	4.10644	down	148.91	35.7866	mediator complex subunit 29 | RAN binding protein 17
NM_001122818|NM_015801	Pnpla6	4.07765	down	628.689	154.085	patatin-like phospholipase domain containing 6
NM_177767|NM_001093757	Ogfod1	4.07533	down	1546.71	378.528	2-oxoglutarate and iron-dependent oxygenase domain containing 1
NM_009255	Serpine2	4.06375	up	210.145	853.379	serine (or cysteine) peptidase inhibitor, clade E, member 2
NM_027878	1200002N14Rik	4.0352	up	392.391	1581.15	RIKEN cDNA 1200002N14 gene
NM_134161|NM_001012517	Fut10	4.02746	down	518.732	129.132	fucosyltransferase 10
NM_026950	Ociad2	4.02645	down	245.363	60.9671	OCIA domain containing 2
NM_016846	Rgl1	4.00908	up	186.728	748.053	ral guanine nucleotide dissociation stimulator,-like 1
NM_007646	Cd38	3.98675	up	39.7924	158.877	CD38 antigen
NM_030609	Hist1h1a	3.98067	down	947.345	231.707	histone cluster 1, H1a
NM_028903	Scara5	3.97314	up	65.707	261.427	scavenger receptor class A, member 5 (putative)
NM_173030	Galnt13	3.96977	down	163.813	40.5592	UDP-N-acetyl-alpha-D-galactosamine:polypeptide N-acetylgalactosaminyltransferase 13
NM_008985	Ptprn	3.96859	up	142.834	567.392	protein tyrosine phosphatase, receptor type, N
NM_030728	9930013L23Rik	3.96756	up	91.2078	361.995	RIKEN cDNA 9930013L23 gene
NM_019707	Cdh13	3.954	up	63.081	248.942	cadherin 13
NM_172575|NM_178845	Zfp277	3.93112	up	95.9493	376.848	zinc finger protein 277
NM_011369	Shcbp1	3.92066	down	1097.68	280.177	Shc SH2-domain binding protein 1
NM_013584|NM_001113386	Lifr	3.91669	up	235.243	921.804	leukemia inhibitory factor receptor
NM_172767	Loh11cr2a	3.88932	up	330.807	1279.91	loss of heterozygosity, 11, chromosomal region 2, gene A homolog (human)
NM_011563	Prdx2	3.87073	down	831.091	214.114	peroxiredoxin 2
NM_126166	Tlr3	3.87056	up	116.307	447.809	toll-like receptor 3
NM_013864	Ndrg2	3.8692	down	262.996	68.0963	N-myc downstream regulated gene 2
NM_009138	Ccl25	3.84016	down	403.589	105.11	chemokine (C-C motif) ligand 25
	A230083H22Rik|Prune2	3.83376	up	115.11	442.094	RIKEN cDNA A230083H22 gene | prune homolog 2 (Drosophila)
NM_198031	Tubgcp3	3.83265	down	1774.88	463.312	tubulin, gamma complex associated protein 3
NM_013822	Jag1	3.81671	up	144.804	552.806	jagged 1
NM_054042	Cd248	3.81635	up	127.186	486.587	CD248 antigen, endosialin
NM_173007	Tspan12	3.80377	down	168.306	44.1854	tetraspanin 12
NM_177372	Dna2	3.79494	down	505.064	133.071	DNA replication helicase 2 homolog (yeast)
NM_009062	Rgs4	3.77947	up	48.2652	182.453	regulator of G-protein signaling 4
NM_027208	Bdh2	3.77885	up	139.212	526.004	3-hydroxybutyrate dehydrogenase, type 2
NM_007897	Ebf1	3.77359	up	115.46	436.215	early B-cell factor 1
NM_008809	Pdgfrb	3.75219	up	432.926	1624.13	platelet derived growth factor receptor, beta polypeptide
NM_029881	C030003D03Rik	3.7471	up	59.5753	223.11	RIKEN cDNA C030003D03 gene
NM_009416	Tpm2	3.74498	up	90.3048	337.939	tropomyosin 2, beta
NM_133859	Olfml3	3.74438	up	710.672	2657.65	olfactomedin-like 3
NM_027455	Qpct	3.72754	down	122.826	32.2533	glutaminyl-peptide cyclotransferase (glutaminyl cyclase)
NM_145533	Smox	3.72715	up	86.1254	319.683	spermine oxidase
NM_031166	Id4	3.7255	up	524.66	1939.39	inhibitor of DNA binding 4
NM_009468	Dpysl3	3.71314	up	161.303	599.717	dihydropyrimidinase-like 3
NM_016743	Nell2	3.7101	down	231.269	62.4742	NEL-like 2 (chicken)
NM_010176	Fah	3.70412	down	190.897	51.3752	fumarylacetoacetate hydrolase
NM_028979	Cyp2j9	3.68293	up	35.1038	129.468	cytochrome P450, family 2, subfamily j, polypeptide 9
NM_010433	Hipk2	3.68134	down	365.228	99.068	homeodomain interacting protein kinase 2
NM_172463	Sned1	3.67624	up	91.4562	335.788	sushi, nidogen and EGF-like domains 1
NM_016678	Reck	3.66678	up	86.0241	314.528	reversion-inducing-cysteine-rich protein with kazal motifs
NM_010189	Fcgrt	3.6598	up	273.9	1002.54	Fc receptor, IgG, alpha chain transporter
NM_175461	C030014K22Rik	3.65909	up	42.5511	156.748	RIKEN cDNA C030014K22 gene
NM_008984	Ptprm	3.65603	down	201.993	55.4324	protein tyrosine phosphatase, receptor type, M
NM_019441	Ppt2	3.65568	down	408.758	111.85	palmitoyl-protein thioesterase 2
NR_003520|NM_010846	Mx1	3.63939	up	33.1645	122.063	myxovirus (influenza virus) resistance 1
NM_023132	Renbp	3.63884	up	399.084	1450.55	renin binding protein
NM_015763|NM_172950	Lpin1	3.62882	up	126.901	460.493	lipin 1
NM_181391	Chchd7	3.62658	up	527.579	1914.31	coiled-coil-helix-coiled-coil-helix domain containing 7
NM_008987	Ptx3	3.62648	up	1052.84	3821.08	pentraxin related gene
NM_008482	Lamb1-1	3.62089	up	388.697	1407.51	laminin B1 subunit 1
NM_011340	Serpinf1	3.61917	up	374.303	1355.04	serine (or cysteine) peptidase inhibitor, clade F, member 1
NM_028444	Prkcdbp	3.61426	up	477.15	1725.03	protein kinase C, delta binding protein
NM_010237	Frk	3.60327	up	192.868	694.603	fyn-related kinase
NM_007670	Cdkn2b|LOC100047564	3.59997	down	499.527	138.968	cyclin-dependent kinase inhibitor 2B (p15, inhibits CDK4) | similar to Cyclin-dependent kinase 4 inhibitor B (p14-INK4b) (p15-INK4b)
NM_009447	Tuba4a	3.59737	down	426.636	118.717	tubulin, alpha 4A
NM_009781	Cacna1c	3.59414	up	64.4701	231.339	calcium channel, voltage-dependent, L type, alpha 1C subunit
NM_175541	Mum1l1	3.58399	down	1665.99	465.225	melanoma associated antigen (mutated) 1-like 1
NM_010158	Khdrbs3	3.5825	down	184.94	52.1211	KH domain containing, RNA binding, signal transduction associated 3
NM_023635	Rab27a	3.56024	down	184.54	51.8316	RAB27A, member RAS oncogene family
NM_009425	Tnfsf10	3.55918	up	37.283	132.956	tumor necrosis factor (ligand) superfamily, member 10
NM_053139	Pcdhb14	3.54913	up	34.1876	121.81	protocadherin beta 14
NM_026268	Dusp6	3.53647	up	245.961	870.337	dual specificity phosphatase 6
NM_144923	Blvrb	3.52736	up	165.467	584.513	biliverdin reductase B (flavin reductase (NADPH))
NM_015804	Atp11a	3.523	down	1142.76	324.73	ATPase, class VI, type 11A
NM_008008	Fgf7	3.52291	up	1664.18	5859.08	fibroblast growth factor 7
NM_009621	Adamts1	3.51831	up	728.982	2563.61	a disintegrin-like and metallopeptidase (reprolysin type) with thrombospondin type 1 motif, 1
NM_016762	Matn2	3.50893	up	272.333	954.243	matrilin 2
NM_021412	Mmp19	3.50007	up	322.041	1124.33	matrix metallopeptidase 19
NM_031159	Apobec1	3.4966	up	79.424	277.56	apolipoprotein B editing complex 1
NM_153789|NM_181043	Mylip	3.47234	up	156.412	542.511	myosin regulatory light chain interacting protein
NM_009831	Ccng1	3.46636	up	1332.31	4618.61	cyclin G1
NM_008410	Itm2b	3.46028	up	950.313	3286.06	integral membrane protein 2B
NM_011592	Timm44	3.45812	down	1538.51	444.447	translocase of inner mitochondrial membrane 44
NM_019819	Dusp14	3.45758	down	1205.34	348.249	dual specificity phosphatase 14
NM_172587|NM_001122989	Cdc14b	3.45567	down	311.523	90.1127	CDC14 cell division cycle 14 homolog B (S. cerevisiae)
NM_011347	Selp	3.44981	down	142.953	41.3898	selectin, platelet
NM_013586	Loxl3	3.43359	up	243.108	832.599	lysyl oxidase-like 3
NM_010465	Hoxc6	3.43172	down	121.186	35.0243	homeo box C6
NM_023143|NM_001113356	C1r|C1rb	3.43086	up	62.2258	213.735	complement component 1, r subcomponent | complement component C1rb
NM_030684	Trim34	3.42935	up	38.4861	131.929	tripartite motif-containing 34
NM_144552	Stxbp6	3.42769	up	38.9299	133.636	syntaxin binding protein 6 (amisyn)
NM_001024504|NM_001042649|NM_001042651|NM_001042650	Dcun1d2	3.41619	down	785.007	229.545	DCN1, defective in cullin neddylation 1, domain containing 2 (S. cerevisiae)
NM_139300	Mylk	3.41339	up	67.6508	231.12	myosin, light polypeptide kinase
NM_178708	Pcid2	3.41163	down	1225.44	359.614	PCI domain containing 2
NM_175512	Dhrs9	3.41145	up	61.0148	208.373	dehydrogenase/reductase (SDR family) member 9
NM_008969	Ptgs1	3.40032	up	97.5107	331.358	prostaglandin-endoperoxide synthase 1
NM_011026	P2rx4	3.39955	up	328.457	1115.02	purinergic receptor P2X, ligand-gated ion channel 4
NR_003641	6530401D17Rik	3.39462	up	57.7253	195.521	RIKEN cDNA 6530401D17 gene
NM_029614	Prss23	3.38617	up	688.491	2329.12	protease, serine, 23
NM_008362|NM_001123382	Il1r1	3.37984	up	331.879	1120.84	interleukin 1 receptor, type I
NM_009284	Stat6	3.3783	up	250.983	847.648	signal transducer and activator of transcription 6
NM_010934	Npy1r	3.37181	down	200.672	59.8318	neuropeptide Y receptor Y1
	4931408A02Rik	3.36527	up	156.34	526.528	RIKEN cDNA 4931408A02 gene
NM_001113545|NM_023063	Lima1	3.35415	up	283.874	950.977	LIM domain and actin binding 1
NM_021458	Fzd3	3.3507	down	319.199	94.6462	frizzled homolog 3 (Drosophila)
NM_145953|NM_001101561	Cth|EG621697	3.34944	down	766.401	228.727	cystathionase (cystathionine gamma-lyase) | predicted gene, EG621697
NM_016865	Htatip2	3.34464	up	67.0815	224.803	HIV-1 tat interactive protein 2, homolog (human)
NM_145525	Osbpl6	3.34155	down	224.752	67.0434	oxysterol binding protein-like 6
NM_010217	Ctgf	3.33998	up	279.125	932.544	connective tissue growth factor
NM_173788	Npr2	3.33676	up	112.949	376.714	natriuretic peptide receptor 2
NM_007742	Col1a1	3.3364	up	675.698	2245.82	collagen, type I, alpha 1
NM_053185	Col4a6	3.32145	down	157.746	47.481	collagen, type IV, alpha 6
NM_011923	Angptl2	3.31325	up	360.112	1192.92	angiopoietin-like 2
NM_008923	Prkar1b	3.3099	down	262.822	79.5719	protein kinase, cAMP dependent regulatory, type I beta
NM_007609	Casp4|LOC100044206	3.29944	up	85.2861	280.921	caspase 4, apoptosis-related cysteine peptidase | hypothetical protein LOC100044206
NM_025422|NM_011287	Cd302|Rpl10a|LOC100043141|LOC100046648	3.29936	up	39.8921	131.968	CD302 antigen | ribosomal protein L10A | similar to ribosomal protein L10a
NM_007464	Birc3	3.28591	up	72.295	237.591	baculoviral IAP repeat-containing 3
NM_001037859	Csf1r	3.26897	down	168.254	51.4452	colony stimulating factor 1 receptor
NM_026057	Zfp422	3.26646	up	101.044	324.895	zinc finger protein 422
NM_148938	Slc1a3	3.26271	up	355.404	1159.64	solute carrier family 1 (glial high affinity glutamate transporter), member 3
NM_011704	Vnn1	3.26021	up	36.6004	119.277	vanin 1
NM_198702	Lphn3	3.25913	down	163.165	49.9153	latrophilin 3
NM_021788	Sap30	3.25572	down	593.237	181.513	sin3 associated polypeptide
NM_011254	Rbp1|LOC100045055	3.25462	up	207.069	656.794	retinol binding protein 1, cellular | similar to cellular retinol binding protein I
NM_007739	Col8a1	3.2545	up	100.588	324.33	collagen, type VIII, alpha 1
NM_021384	Rsad2	3.24461	up	53.9642	174.72	radical S-adenosyl methionine domain containing 2
NM_008706	Nqo1	3.2416	up	338.146	1093.15	NAD(P)H dehydrogenase, quinone 1
NM_172992	Phtf2	3.24026	down	382.389	118.072	putative homeodomain transcription factor 2
	Plec1|LOC100046469|LOC671535	3.24003	up	154.209	499.903	plectin 1 | similar to Plec1 protein
NM_009177	St3gal1	3.23839	up	77.4447	248.95	ST3 beta-galactoside alpha-2,3-sialyltransferase 1
NM_021460|NM_001111100	Lipa	3.23826	up	826.272	2670.19	lysosomal acid lipase A
	4933426M11Rik	3.22014	up	228.29	733.33	RIKEN cDNA 4933426M11 gene
NM_019494	Cxcl11|LOC630447	3.21386	up	41.8454	134.853	chemokine (C-X-C motif) ligand 11 | similar to Small inducible cytokine B11 precursor (CXCL11) (Interferon-inducible T-cell alpha chemoattractant) (I-TAC)
NM_144867	Slmo1	3.20721	down	188.908	59.1778	slowmo homolog 1 (Drosophila)
NM_007730	Col12a1	3.19647	up	331.775	1064.17	collagen, type XII, alpha 1
NM_026439	Ccdc80	3.19517	up	733.15	2340.91	coiled-coil domain containing 80
NM_178396	Car12	3.19047	down	186.294	58.3257	carbonic anyhydrase 12
NR_002687|NM_007494	EG432466|Ass1	3.18499	up	262.367	822.836	predicted gene, EG432466 | argininosuccinate synthetase 1
NM_172648	Ifi205	3.18303	up	65.9127	207.872	interferon activated gene 205
NM_023422|NM_178198|NM_175665	Hist1h2bc|Hist1h2bj|Hist1h2bk|Hist1h2bb|Hist1h2be|Hist1h2bg|RP23-38E20.1|LOC665622|LOC100046213|Hist1h2bf|Hist1h2bl|Hist1h2bn	3.1797	up	65.5326	206.746	histone cluster 1, H2bc | histone cluster 1, H2bj | histone cluster 1, H2bk | histone cluster 1, H2bb | histone cluster 1, H2be | histone cluster 1, H2bg | H2b histone family, member A | H2b histone family member | similar to Hist1h2bj protein | histone cluster 1, H2bf | histone cluster 1, H2bl | histone cluster 1, H2bn
NM_173442|NM_010265	Gcnt1	3.1749	up	68.8134	219.057	glucosaminyl (N-acetyl) transferase 1, core 2
NM_008761|NM_001111073	Fxyd5	3.16611	up	244.432	772.705	FXYD domain-containing ion transport regulator 5
NM_008197	H1f0	3.15996	up	1439.18	4536.83	H1 histone family, member 0
NM_010275	Gdnf	3.15526	down	401.429	127.949	glial cell line derived neurotrophic factor
NM_019456	Apbb1ip	3.14394	up	68.1683	213.68	amyloid beta (A4) precursor protein-binding, family B, member 1 interacting protein
NM_173379	Leprel1	3.13446	up	466.028	1461.14	leprecan-like 1
NM_175154	Galk2	3.13152	up	237.847	744.316	galactokinase 2
NM_001042592|NM_025549	Arrdc4	3.12326	up	167.374	523.862	arrestin domain containing 4
NM_008530	Ly6f	3.12211	up	62.7995	200.897	lymphocyte antigen 6 complex, locus F
NM_134154	Slc25a45	3.12096	up	143.705	447.253	solute carrier family 25, member 45
NM_178607	Rnf24	3.11847	up	122.8	382.921	ring finger protein 24
NM_030004	Cryl1	3.10683	down	309.077	99.3291	crystallin, lambda 1
NM_028716	Phf19	3.10026	down	302.008	97.3352	PHD finger protein 19
NM_008056	Fzd6	3.09855	down	135.114	43.7976	frizzled homolog 6 (Drosophila)
NM_010118	Egr2	3.08782	up	58.7468	180.556	early growth response 2
NM_009396	Tnfaip2	3.08665	up	134.245	414.3	tumor necrosis factor, alpha-induced protein 2
NM_011734	Siae	3.08615	up	236.199	728.704	sialic acid acetylesterase
NM_011944|NM_001042557	Map2k7	3.0822	down	865.899	280.059	mitogen-activated protein kinase kinase 7
NM_183162	BC006779	3.0618	up	135.195	413.985
NM_007969	Kal1	3.0539	up	43.5028	132.813	Kallmann syndrome 1 sequence (human)
NM_177869	AI847670	3.05184	down	1234.2	404.386
NM_011252	Rbmx	3.04852	up	287.417	868.772	RNA binding motif protein, X chromosome
NM_152895	Jarid1b	3.04568	up	188.803	574.493	jumonji, AT rich interactive domain 1B (Rbp2 like)
NM_026514	Cdc42ep3	3.04486	up	581.391	1770.5	CDC42 effector protein (Rho GTPase binding) 3
NM_001005423	Mreg	3.0404	down	215.647	70.5632	melanoregulin
NM_147220	Abca9	3.03843	up	38.7566	118.003	ATP-binding cassette, sub-family A (ABC1), member 9
NM_025701	Trappc5	3.02992	down	738.687	244.96	trafficking protein particle complex 5
NM_197996	Tspan15	3.02841	down	650.268	215.027	tetraspanin 15
NM_009263	Spp1	3.02607	up	2666.16	8069.05	secreted phosphoprotein 1
NM_018857	Msln	3.02163	down	196.402	65.1201	mesothelin
NM_026790	D12Ertd647e	3.02139	up	123.256	372.708	DNA segment, Chr 12, ERATO Doi 647, expressed
NM_130449	Colec12	3.01153	up	584.044	1766.64	collectin sub-family member 12
NM_133733	9030425E11Rik	3.0076	up	258.979	778.843	RIKEN cDNA 9030425E11 gene
NM_001034851	1810015C04Rik	3.00759	down	195.364	64.8555	RIKEN cDNA 1810015C04 gene
NM_010942	Nsg1	2.99865	up	1048.58	3136.62	neuron specific gene family member 1
NM_001040399	Larp2	2.99826	down	108.942	35.6814	La ribonucleoprotein domain family, member 2
NM_053262	Hsd17b11	2.99663	up	247.052	740.09	hydroxysteroid (17-beta) dehydrogenase 11
NM_198020	Trmt1	2.99446	down	1656.11	553.324	TRM1 tRNA methyltransferase 1 homolog (S. cerevisiae)
NM_177068	Olfml2b	2.98731	up	89.3315	265.148	olfactomedin-like 2B
NM_019460	Sfmbt1	2.98425	down	173.264	58.1281	Scm-like with four mbt domains 1
NM_198193|NM_009018|NM_009016	Raet1e|Raet1c|Raet1a|Raet1b	2.97617	up	128.211	375.549	retinoic acid early transcript 1E | retinoic acid early transcript gamma | retinoic acid early transcript 1, alpha | retinoic acid early transcript beta
NM_025570	Mrpl20	2.97404	down	504.276	169.31	mitochondrial ribosomal protein L20
NM_029005	Mlkl	2.96777	up	486.853	1443.86	mixed lineage kinase domain-like
NM_008608	Mmp14	2.96283	up	441.253	1304.99	matrix metallopeptidase 14 (membrane-inserted)
NM_023377	Stard5	2.96233	up	245.354	726.165	StAR-related lipid transfer (START) domain containing 5
	D17H6S56E-5	2.96225	up	1577.67	4667.18	DNA segment, Chr 17, human D6S56E 5
NM_177834	Cpa6	2.95969	up	66.8107	197.866	carboxypeptidase A6
NM_013599	Mmp9	2.95555	up	93.3689	275.916	matrix metallopeptidase 9
NM_025648	Farsa	2.95297	down	1177.92	398.865	phenylalanyl-tRNA synthetase, alpha subunit
NM_008652	Mybl2	2.95058	down	443.699	150.674	myeloblastosis oncogene-like 2
NM_027052	Slc38a4	2.95049	down	2619.48	887.731	solute carrier family 38, member 4
NM_011619	Tnnt2	2.94973	up	90.5148	268.059	troponin T2, cardiac
NM_007656	Cd82	2.94127	up	1753.81	5133.86	CD82 antigen
NM_018784	St3gal6	2.93883	down	132.165	44.3999	ST3 beta-galactoside alpha-2,3-sialyltransferase 6
NM_133232	Pfkfb3	2.93266	down	424.335	144.696	6-phosphofructo-2-kinase/fructose-2,6-biphosphatase 3
NM_008861	Pkd2	2.93234	up	440.199	1291.82	polycystic kidney disease 2
NM_016861	Pdlim1	2.93204	up	59.8875	175.56	PDZ and LIM domain 1 (elfin)
NM_181344	C1rl	2.92257	up	133.448	390.408	complement component 1, r subcomponent-like
NM_022880	Slc29a1	2.92123	down	1914.4	655.149	solute carrier family 29 (nucleoside transporters), member 1
NM_011041	Pax9	2.91689	up	74.6417	215.082	paired box gene 9
NM_183358	Gadd45gip1	2.9158	down	577.154	197.04	growth arrest and DNA-damage-inducible, gamma interacting protein 1
NM_011360	Sgce	2.90752	up	35.4368	102.966	sarcoglycan, epsilon
NM_009783|NM_001112813	Cacna1g	2.90248	up	76.3636	221.052	calcium channel, voltage-dependent, T type, alpha 1G subunit
	AU018778	2.90017	up	28.2498	82.0806
NR_003522|NM_021304	Abhd1	2.89134	down	392.516	135.794	abhydrolase domain containing 1
	Tnfrsf10b	2.89119	up	238.393	690.462	tumor necrosis factor receptor superfamily, member 10b
NM_053127	Pcdhb2	2.88413	up	54.851	158.167	protocadherin beta 2
NM_001081119	Abhd13	2.88247	down	2110.61	732.908	abhydrolase domain containing 13
NM_008327|NM_011940	Ifi202b	2.88207	up	618.821	1774.56	interferon activated gene 202B
NM_010455	Hoxa7	2.88187	down	339.645	118.27	homeo box A7
NM_177005	Glt1d1	2.87824	down	278.741	96.9148	glycosyltransferase 1 domain containing 1
NM_022325	Ctsz	2.87807	up	519.764	1494.92	cathepsin Z
NM_026156	Xab2	2.87756	down	1956.8	680.425	XPA binding protein 2
NM_175036	Leprot	2.87667	up	778.86	2239.57	leptin receptor overlapping transcript
NM_213733	Npepl1	2.87486	up	78.5529	223.702	aminopeptidase-like 1
NM_028072	Sulf2	2.86285	up	435.971	1246.83	sulfatase 2
NM_146007	Col6a2	2.86252	up	406.882	1164.1	collagen, type VI, alpha 2
NM_026823	Arl8a	2.86081	up	240.229	686.3	ADP-ribosylation factor-like 8A
NM_175386	Lhfp	2.85856	up	340.481	973.293	lipoma HMGIC fusion partner
NM_178589	Tnfrsf21	2.85833	down	337.01	117.939	tumor necrosis factor receptor superfamily, member 21
NM_016872|NM_001080742	Vamp5	2.85533	up	345.773	988.949	vesicle-associated membrane protein 5
NM_022424	Fndc4	2.85407	down	821.198	287.454	fibronectin type III domain containing 4
NM_010460	Hoxb7	2.85165	down	331.781	114.85	homeo box B7
NM_172757	Heatr3|9430002A10Rik	2.85006	down	2877.47	1009.61	HEAT repeat containing 3 | RIKEN cDNA 9430002A10 gene
NM_173369	Cyld	2.84898	down	865.27	304.278	cylindromatosis (turban tumor syndrome)
NM_007936	Epha4	2.84737	up	125.473	356.56	Eph receptor A4
NM_011656	Tuft1	2.8349	down	603.939	212.908	tuftelin 1
NM_145226	Oas3|Oit3	2.83407	up	57.3853	161.507	2'-5' oligoadenylate synthetase 3 | oncoprotein induced transcript 3
NM_025638	Gdpd1	2.83301	down	644.005	227.312	glycerophosphodiester phosphodiesterase domain containing 1
NM_001081957	OTTMUSG00000000971	2.8308	up	28.2824	80.0998
NM_178931	Tnfrsf14	2.83033	up	58.492	164.37	tumor necrosis factor receptor superfamily, member 14 (herpesvirus entry mediator)
NM_201518	Flrt2	2.82689	down	385.774	136.372	fibronectin leucine rich transmembrane protein 2
NM_011401	Slc2a3	2.826	down	146.167	51.8868	solute carrier family 2 (facilitated glucose transporter), member 3
NM_023852	Rab3c	2.82486	up	30.4536	86.9991	RAB3C, member RAS oncogene family
NM_008671	Nap1l2|4930519F16Rik	2.82361	up	34.6272	97.9994	nucleosome assembly protein 1-like 2 | RIKEN cDNA 4930519F16 gene
NM_023409	Npc2	2.81692	up	1286.27	3623.61	Niemann Pick type C2
NM_024184	Asf1b	2.81536	down	4209.16	1495.58	ASF1 anti-silencing function 1 homolog B (S. cerevisiae)
NM_012047	Brd7	2.8138	down	1948.78	693.073	bromodomain containing 7
NM_177262	Pkn1	2.80409	down	505.25	180.457	protein kinase N1
NM_010022	Dbt	2.80341	down	490.418	174.62	dihydrolipoamide branched chain transacylase E2
	6530418L21Rik	2.80223	up	43.7499	123.979	RIKEN cDNA 6530418L21 gene
NM_146207	Cul4a	2.79793	down	990.111	354.172	cullin 4A
NM_015802	Dlc1	2.79741	down	313.877	112.127	deleted in liver cancer 1
NM_028841	Tspan17	2.79278	up	100.029	276.758	tetraspanin 17
NM_173763	Ccbl2	2.79214	down	334.758	119.682	cysteine conjugate-beta lyase 2
NM_007409	Adh1	2.78929	up	43.1077	120.438	alcohol dehydrogenase 1 (class I)
NM_030704	Hspb8	2.78006	up	453.611	1261.84	heat shock protein 8
NM_019391	Lsp1	2.77871	up	195.956	544.343	lymphocyte specific 1
NM_175259	Shisa4	2.77632	up	246.884	687.103	shisa homolog 4 (Xenopus laevis)
NM_027238	1810054D07Rik	2.77563	up	216.223	599.887	RIKEN cDNA 1810054D07 gene
NM_197982	Ddx39	2.77227	down	3094.75	1116.22	DEAD (Asp-Glu-Ala-Asp) box polypeptide 39
NM_011353	Serf1	2.76973	down	340.203	122.111	small EDRK-rich factor 1
NM_001081324	Neto2	2.76736	up	73.273	202.439	neuropilin (NRP) and tolloid (TLL)-like 2
NM_172393	Aim1	2.76422	down	842.896	304.908	absent in melanoma 1
NM_010591	Jun	2.76199	up	259.013	715.911
NM_172502	BC057552	2.75693	down	844.115	306.489
NM_009131	Clec11a	2.7521	up	279.283	766.911	C-type lectin domain family 11, member a
NM_026887	Ap1s2	2.73786	down	289.056	105.975	adaptor-related protein complex 1, sigma 2 subunit
NM_020043	Nope	2.73564	up	84.5714	231.076	neighbor of Punc E11
NM_011444|NM_001113559	Sox5	2.73469	down	201.237	73.5769	SRY-box containing gene 5
NM_013642	Dusp1	2.73355	down	562.23	205.649	dual specificity phosphatase 1
NM_001025313|NM_009318	Tapbp	2.73212	up	865.777	2359.65	TAP binding protein
NM_021878	Jarid2	2.7318	down	291.667	106.539	jumonji, AT rich interactive domain 2
NM_019740	Foxo3a	2.72783	up	298.469	810.523	forkhead box O3a
NM_008097|NM_001044744	Gcdh	2.72774	down	1180.3	432.246	glutaryl-Coenzyme A dehydrogenase
NM_025788	Btbd14b	2.72755	down	1389.89	507.264	BTB (POZ) domain containing 14B
NM_053140	Pcdhb15	2.7271	up	51.6331	141.343	protocadherin beta 15
NM_172579	Sipa1l1	2.72574	down	446.821	163.954	signal-induced proliferation-associated 1 like 1
NM_177231|NM_178220	Arrb1	2.72547	down	429.23	157.309	arrestin, beta 1
NM_011311	S100a4	2.72491	up	949.586	2589.03	S100 calcium binding protein A4
NM_207255	Zfp532	2.72474	up	233.844	636.648	zinc finger protein 532
NM_008263|NM_001122950	Hoxa10	2.71612	down	201.394	74.6002	homeo box A10
NM_001081317	Anubl1	2.71356	down	202.561	74.3546	AN1, ubiquitin-like, homolog (Xenopus laevis)
NM_181402	Parp11	2.70836	up	272.281	736.445	poly (ADP-ribose) polymerase family, member 11
NM_174850	Micall2	2.703	up	191.93	519.318	MICAL-like 2
NM_027238	1810054D07Rik	2.70028	up	272.337	735.212	RIKEN cDNA 1810054D07 gene
NM_153159	Zc3h12a	2.69932	up	113.359	306.675	zinc finger CCCH type containing 12A
NM_012037	Vat1	2.69682	up	216.293	581.861	vesicle amine transport protein 1 homolog (T californica)
NM_001037999|NM_007830	Dbi	2.69639	up	898.353	2423.2	diazepam binding inhibitor
NM_011530	Tap2	2.6958	up	106.244	287.398	transporter 2, ATP-binding cassette, sub-family B (MDR/TAP)
NM_008957	Ptch1	2.69517	down	455.638	169.566	patched homolog 1
NM_054044	Gpr124	2.68944	up	129.635	348.533	G protein-coupled receptor 124
NM_178695	Prrg4|LOC676960	2.68747	down	93.9739	34.5251	proline rich Gla (G-carboxyglutamic acid) 4 (transmembrane) | similar to Transmembrane gamma-carboxyglutamic acid protein 4 precursor (Proline-rich Gla protein 4) (Proline-rich gamma-carboxyglutamic acid protein 4)
	D8Ertd738e|LOC100044294	2.68279	down	1030.44	383.905	DNA segment, Chr 8, ERATO Doi 738, expressed | hypothetical protein LOC100044294
NM_010568	Insr	2.68186	down	836.814	311.855	insulin receptor
NM_013468	Ankrd1	2.67593	down	722.091	270.134	ankyrin repeat domain 1 (cardiac muscle)
NM_026539	Chd1l	2.67152	down	517.145	193.591	chromodomain helicase DNA binding protein 1-like
NM_029094	Pik3cb	2.66893	down	650.697	243.863	phosphatidylinositol 3-kinase, catalytic, beta polypeptide
	Gpr39	2.66481	up	83.3011	222.984	G protein-coupled receptor 39
NM_010106|NM_011163|NR_003363	Eef1a1|Eif2ak2|EG625054	2.66435	up	332.473	888.647	eukaryotic translation elongation factor 1 alpha 1 | eukaryotic translation initiation factor 2-alpha kinase 2 | predicted gene, EG625054
NM_013602	Mt1	2.66432	up	1737.99	4612.72	metallothionein 1
NM_018808	Dnajb1	2.66396	down	1442.98	541.691	DnaJ (Hsp40) homolog, subfamily B, member 1
NM_018755|NM_176073	Pgcp	2.66134	up	662.443	1765.24	plasma glutamate carboxypeptidase
NM_011597	Tjp2	2.65875	down	291.221	109.588	tight junction protein 2
NM_027320	Ifi35	2.65747	up	178.863	475.62	interferon-induced protein 35
NM_012050	Omd	2.65695	up	41.6719	110.692	osteomodulin
NM_028386	Asphd2	2.6552	down	147.025	55.3241	aspartate beta-hydroxylase domain containing 2
NM_170779	Wwc1	2.65496	down	480.265	180.64	WW, C2 and coiled-coil domain containing 1
NM_025858|NM_026381	Shisa5	2.65006	up	649.466	1718.73	shisa homolog 5 (Xenopus laevis)
NM_144838	Sgtb	2.64507	down	456.169	171.867	small glutamine-rich tetratricopeptide repeat (TPR)-containing, beta
NM_011994	Abcd2	2.64041	up	133.06	353.151	ATP-binding cassette, sub-family D (ALD), member 2
	Tmem173	2.6383	up	377.944	997.039	transmembrane protein 173
NM_080558	Ssfa2	2.63733	up	162.321	427.969	sperm specific antigen 2
	1700047I17Rik1|Srp54c|1700047I17Rik2	2.63683	up	424.459	1118.77	RIKEN cDNA 1700047I17 gene 1 | signal recognition particle 54C | RIKEN cDNA 1700047I17 gene 2
NM_001004436	Wapal	2.6348	down	1042.87	398.086	wings apart-like homolog (Drosophila)
NM_013648|NM_001025364	Rtn2	2.63367	up	73.1009	191.455	reticulon 2 (Z-band associated protein)
NM_178726	Ppm1l	2.63187	down	597.968	227.649	protein phosphatase 1 (formerly 2C)-like
NM_011891	Sgcd	2.63097	up	111.906	293.714	sarcoglycan, delta (dystrophin-associated glycoprotein)
NM_053108	Glrx	2.62944	up	474.58	1255.7	glutaredoxin
NM_030152	Nol3	2.62527	up	65.8031	173.329	nucleolar protein 3 (apoptosis repressor with CARD domain)
NM_145492|NM_181326	Zfp521	2.62111	up	95.6905	250.918	zinc finger protein 521
NM_019777	Ikbke	2.62075	up	89.0873	233.322	inhibitor of kappaB kinase epsilon
NM_177586	Eif5a2	2.61606	down	769.499	293.074	eukaryotic translation initiation factor 5A2
NM_001077202|NM_015819	Hs6st2	2.61512	down	845.08	322.905	heparan sulfate 6-O-sulfotransferase 2
NM_010276	Gem	2.61211	down	217.629	83.4824	GTP binding protein (gene overexpressed in skeletal muscle)
NM_009964	Cryab	2.61177	up	287.438	750.5	crystallin, alpha B
NM_007899	Ecm1	2.61065	up	738.33	1927.39	extracellular matrix protein 1
NM_010738	Ly6a	2.6099	up	1340.41	3565.32	lymphocyte antigen 6 complex, locus A
NM_030066	Armcx1	2.60974	up	123.492	322.772	armadillo repeat containing, X-linked 1
NM_011607	Tnc	2.60812	up	208.074	543.675	tenascin C
NM_001081176	Polr3g	2.60508	down	420.988	161.277	polymerase (RNA) III (DNA directed) polypeptide G
NM_010573	Irx1	2.6046	up	134.06	344.988	Iroquois related homeobox 1 (Drosophila)
NM_010683	Lamc1	2.60277	up	331.806	863.829	laminin, gamma 1
NM_134072	Akr1c14	2.60116	up	258.032	670.235	aldo-keto reductase family 1, member C14
NM_013886	Hdgfrp3	2.59953	down	266.827	102.66	hepatoma-derived growth factor, related protein 3
NM_008728|NM_001039181	Npr3	2.59666	down	538.526	207.816	natriuretic peptide receptor 3
NM_013869	Tnfrsf19	2.59386	down	150.988	58.3865	tumor necrosis factor receptor superfamily, member 19
NM_008449	Kif5c	2.59044	down	125.767	48.5901	kinesin family member 5C
NM_001077495|NM_001024955	Pik3r1	2.58883	up	511.377	1324.77	phosphatidylinositol 3-kinase, regulatory subunit, polypeptide 1 (p85 alpha)
NM_025831	1300014I06Rik	2.58757	up	50.1425	130.056	RIKEN cDNA 1300014I06 gene
NM_029239	Prkd3	2.58639	down	1307.81	505.187	protein kinase D3
NM_009933	Col6a1	2.5841	up	625.405	1615.69	collagen, type VI, alpha 1
NM_022814	Svep1	2.58194	up	85.3363	220.707	sushi, von Willebrand factor type A, EGF and pentraxin domain containing 1
NM_007428	Agt	2.58191	up	62.0122	160.33	angiotensinogen (serpin peptidase inhibitor, clade A, member 8)
NM_008885	Pmp22	2.57962	up	1551.77	4008.11	peripheral myelin protein
NM_023525	Cad	2.57855	down	794.276	307.732	carbamoyl-phosphate synthetase 2, aspartate transcarbamylase, and dihydroorotase
NM_008714	Notch1	2.57718	up	96.2777	247.543	Notch gene homolog 1 (Drosophila)
NM_007455|NM_001110795	Ap1g2|EG667952	2.57572	down	218.744	85.0298	adaptor protein complex AP-1, gamma 2 subunit | predicted gene, EG667952
NM_008471	Krt19	2.57428	down	151.547	58.754	keratin 19
NM_080461	Zfp358	2.57001	down	684.067	265.557	zinc finger protein 358
NM_175937	Cpeb2	2.56632	up	83.7758	215.753	cytoplasmic polyadenylation element binding protein 2
NM_026081|NM_001004359|NM_001005385|NM_001009575	Gprasp1|Armcx5	2.5645	down	426.045	165.144	G protein-coupled receptor associated sorting protein 1 | armadillo repeat containing, X-linked 5
NM_198607	4930572J05Rik	2.56419	down	401.485	156.505	RIKEN cDNA 4930572J05 gene
NM_134437	Il17rd	2.56342	up	84.2616	216.04	interleukin 17 receptor D
NM_133914|NM_001039103	Rasa4	2.54706	up	105.661	269.195	RAS p21 protein activator 4
	4833427G06Rik	2.54694	up	30.2364	77.0654	RIKEN cDNA 4833427G06 gene
NM_172753	Csgalnact1	2.54527	up	57.9063	147.365	chondroitin sulfate N-acetylgalactosaminyltransferase 1
	Glb1l	2.5452	up	52.8693	134.656	galactosidase, beta 1-like
NM_010043	Des	2.54309	up	47.3693	120.542	desmin
NM_009025	Rasa3	2.5416	up	281.914	716.074	RAS p21 protein activator 3
NM_010848	Myb	2.53925	down	120.147	46.9734	myeloblastosis oncogene
NM_009841	Cd14	2.53205	down	112.99	44.5216	CD14 antigen
NM_030261	Sesn3	2.53174	up	315.317	799.144	sestrin 3
NM_199016	Enpp4	2.53064	down	488.401	194.007	ectonucleotide pyrophosphatase/phosphodiesterase 4
	2010316F05Rik	2.53002	up	245.801	621.897	RIKEN cDNA 2010316F05 gene
NM_013825	Ly75	2.52758	up	245.438	621.253	lymphocyte antigen 75
NM_012057	Irf5	2.52667	up	169.7	428.617	interferon regulatory factor 5
NM_028306	Hspa12b	2.52481	up	77.2379	195.099	heat shock protein 12B
	D12Ertd553e	2.52412	up	31.8818	80.6564	DNA segment, Chr 12, ERATO Doi 553, expressed
NM_010656	Sspn	2.52272	up	217.616	550.601	sarcospan
NM_010122	Eif2b4	2.52176	down	360.751	142.9	eukaryotic translation initiation factor 2B, subunit 4 delta
NM_026056	Cap2	2.52118	down	330.361	130.985	CAP, adenylate cyclase-associated protein, 2 (yeast)
NM_013509	Eno2	2.51919	up	120.607	303.762	enolase 2, gamma neuronal
	BC028528	2.51879	up	91.6219	228.314
NM_019631	Tmem45a	2.51852	down	172.939	68.1881	transmembrane protein 45a
NM_018826	Irx5	2.51633	down	395.507	157.232	Iroquois related homeobox 5 (Drosophila)
	9330175E14Rik	2.5104	up	45.5453	114.285	RIKEN cDNA 9330175E14 gene
NM_026928	1810014F10Rik	2.50711	down	186.078	73.5761	RIKEN cDNA 1810014F10 gene
NM_026228	Slc39a8	2.50409	down	134.648	53.5401	solute carrier family 39 (metal ion transporter), member 8
NM_007680	Ephb6|Mon2	2.50367	up	96.3134	240.761	Eph receptor B6 | MON2 homolog (yeast)
NM_139200	Pscdbp	2.50198	up	33.9761	84.9803	pleckstrin homology, Sec7 and coiled-coil domains, binding protein
NM_019542	Nagk	2.49733	up	154.773	385.978	N-acetylglucosamine kinase
NM_011182	Pscd3	2.4972	up	422.749	1054.2	pleckstrin homology, Sec7 and coiled-coil domains 3
NM_001042528|NM_007579	Cacna1b	2.49669	up	67.9619	169.038	calcium channel, voltage-dependent, N type, alpha 1B subunit
NM_053143	Pcdhb18	2.49614	up	61.4051	154.072	protocadherin beta 18
NM_053144	Pcdhb19	2.49431	up	57.6573	143.497	protocadherin beta 19
NM_001001176	Taf9b	2.49277	up	112.788	278.475	TAF9B RNA polymerase II, TATA box binding protein (TBP)-associated factor
NM_019716	Orc6l	2.49186	down	5054.93	2028.11	origin recognition complex, subunit 6-like (S. cerevisiae)
NM_201373	Trim56	2.49054	up	218.575	544.348	tripartite motif-containing 56
NM_011448	Sox9	2.48638	up	246.778	608.42	SRY-box containing gene 9
NM_001007578	Armcx6	2.48487	up	52.2648	128.374	armadillo repeat containing, X-linked 6
NM_172826	Dact2	2.48352	up	95.4408	236.614	dapper homolog 2, antagonist of beta-catenin (xenopus)
NM_145417	Rnpep	2.47825	up	544.854	1346.03	arginyl aminopeptidase (aminopeptidase B)
NM_145857	Nod2	2.47788	down	139.613	56.3333	nucleotide-binding oligomerization domain containing 2
NM_025331	Gng11	2.47692	up	30.343	75.5738	guanine nucleotide binding protein (G protein), gamma 11
NM_007950	Ereg	2.47611	up	127.162	315.118	epiregulin
NR_002853	Air|2810051F02Rik	2.47519	up	95.9593	238.049	antisense Igf2r RNA | RIKEN cDNA 2810051F02 gene
NM_010872|NM_001126182	Naip2	2.47495	up	37.3378	92.5258	NLR family, apoptosis inhibitory protein 2
NM_008380	Inhba	2.47225	down	612.748	248.674	inhibin beta-A
NM_008235	Hes1	2.47113	up	152.808	376.489	hairy and enhancer of split 1 (Drosophila)
NM_001008785|NM_001102670	Kbtbd8	2.46922	down	189.766	76.8213	kelch repeat and BTB (POZ) domain containing 8
NM_009554	Zfp37	2.46424	up	116.983	288.269	zinc finger protein 37
NM_027017	3300002I08Rik|Zfp442|EG245174	2.46274	down	235.701	94.5876	RIKEN cDNA 3300002I08 gene | zinc finger protein 442 | predicted gene, EG245174
NM_133968	Snapc2	2.46238	down	603.545	245.259	small nuclear RNA activating complex, polypeptide 2
NM_025569	Mgst3	2.46223	up	126.207	310.927	microsomal glutathione S-transferase 3
NM_025975	Dynlt3	2.45547	up	668.322	1644.23	dynein light chain Tctex-type 3
NM_001081349|NM_001083809|NM_024497	Slc43a1	2.4549	down	155.178	63.4037	solute carrier family 43, member 1
NM_053195	Slc24a3	2.45416	down	152.161	62.0727	solute carrier family 24 (sodium/potassium/calcium exchanger), member 3
NM_010459	Hoxb4	2.45187	down	211.748	86.4057	homeo box B4
NM_011577	Tgfb1	2.45149	up	87.5106	214.746	transforming growth factor, beta 1
NM_019648	Metap2	2.45148	down	2357.33	959.723	methionine aminopeptidase 2
NM_024290|NM_023680	Tnfrsf23|Tnfrsf22	2.45138	up	100.7	243.366	tumor necrosis factor receptor superfamily, member 23 | tumor necrosis factor receptor superfamily, member 22
NM_172784	Lrp11	2.45025	up	247.378	605.687	low density lipoprotein receptor-related protein 11
NM_010874	Nat2	2.44607	up	54.1751	132.727	N-acetyltransferase 2 (arylamine N-acetyltransferase)
NM_010008	Cyp2j6	2.44576	up	215.443	522.521	cytochrome P450, family 2, subfamily j, polypeptide 6
NM_008288|NM_001044751	Hsd11b1	2.44442	up	38.9413	95.7791	hydroxysteroid 11-beta dehydrogenase 1
NM_024437|NM_024446	Nudt7	2.44168	up	59.819	146.178	nudix (nucleoside diphosphate linked moiety X)-type motif 7
NM_053078|NM_001109988|NM_001109989|NM_001109990	D0H4S114	2.44084	up	220.736	535.216	DNA segment, human D4S114
NM_173451	Arsj|Rps28|LOC100043527|LOC100048156|LOC100040426|LOC100042864|LOC100044740|LOC100045642	2.43938	up	88.6692	216.383	arylsulfatase J | ribosomal protein S28 | similar to ribosomal protein S28
NM_010111	Efnb2	2.43396	down	633.717	260.317	ephrin B2
NM_001083897|NM_001001880	Mpzl1	2.43358	up	722.221	1757.12	myelin protein zero-like 1
NM_013834	Sfrp1	2.43342	up	158.568	386.907	secreted frizzled-related protein 1
NM_146206	Tpcn2	2.43163	up	130.92	318.356	two pore segment channel 2
NM_175337	Mlh3	2.43089	down	152.241	62.4694	mutL homolog 3 (E coli)
NM_053200	Ces3	2.42909	up	34.0031	82.6481	carboxylesterase 3
NM_009044	Rel	2.42845	down	401.761	164.773	reticuloendotheliosis oncogene
NM_011019	Osmr	2.42819	up	769.623	1865.88	oncostatin M receptor
NM_011284	Rpa2	2.42685	down	1581.76	651.162	replication protein A2
		2.42612	up	76.2887	184.577
NM_009931	Col4a1	2.42371	up	131.418	317.893	collagen, type IV, alpha 1
NM_009640	Angpt1	2.42318	up	161.227	389.597	angiopoietin 1
NM_172787	L3mbtl3	2.422	up	272.806	660.779	l(3)mbt-like 3 (Drosophila)
NM_029619	Msrb2	2.42119	up	98.4994	238.534	methionine sulfoxide reductase B2
NM_019547	Rbm38	2.42109	down	315.057	130.124	RNA binding motif protein 38
NM_172506	Boc	2.42059	up	85.6871	207.061	biregional cell adhesion molecule-related/down-regulated by oncogenes (Cdon) binding protein
NM_001122768|NM_178701	Lrrc8d	2.41981	up	120.434	287.997	leucine rich repeat containing 8D
NM_138744	Ssx2ip	2.41796	down	836.533	346.163	synovial sarcoma, X breakpoint 2 interacting protein
	C130092O11Rik	2.41639	down	73.6038	30.1111	RIKEN cDNA C130092O11 gene
NM_016696	Gpc1	2.41345	up	117.409	283.47	glypican 1
NM_019808|NM_019809|NM_022554	Pdlim5	2.41284	up	1117.29	2696.31	PDZ and LIM domain 5
NM_011310	S100a3	2.40841	down	253.45	105.164	S100 calcium binding protein A3
NM_024263	Mxra8	2.40791	up	244.791	589.975	matrix-remodelling associated 8
NM_173866	Gpt2	2.40743	down	785.244	326.284	glutamic pyruvate transaminase (alanine aminotransferase) 2
NM_011578	Tgfbr3	2.40726	up	400.82	964.678	transforming growth factor, beta receptor III
NM_008698	Nipsnap1	2.40725	down	1579.36	655.895	4-nitrophenylphosphatase domain and non-neuronal SNAP25-like protein homolog 1 (C. elegans)
NM_176922	Itga11	2.40689	down	139.047	57.9247	integrin, alpha 11
	4930402H24Rik	2.40676	up	180.87	434.382	RIKEN cDNA 4930402H24 gene
NM_172503	Zswim4	2.40649	down	508.871	211.818	zinc finger, SWIM domain containing 4
NM_001113548|NM_025629	Adamtsl5	2.40538	up	95.931	228.614	ADAMTS-like 5
NM_172772	B230380D07Rik	2.40499	up	81.9024	198.644	RIKEN cDNA B230380D07 gene
NM_145467	Itgbl1	2.40256	up	57.3178	137.005	integrin, beta-like 1
NM_021564|NM_001083904|NM_001083905	Fetub	2.4021	up	304.226	728.712	fetuin beta
NM_012030	Slc9a3r1	2.40204	down	432.186	179.773	solute carrier family 9 (sodium/hydrogen exchanger), member 3 regulator 1
NM_025543	Mcts2	2.40115	down	428.076	178.814	malignant T cell amplified sequence 2
NM_052976	Ophn1	2.40005	up	36.3206	87.3124	oligophrenin 1
NM_009627	Adm	2.39726	up	44.4381	106.206	adrenomedullin
NM_146115	A830007P12Rik	2.39468	up	65.3561	156.361	RIKEN cDNA A830007P12 gene
NM_026399	1500041N16Rik	2.3938	down	311.728	130.006	RIKEN cDNA 1500041N16 gene
NM_001037937|NM_145470	Depdc6	2.39276	down	401.747	167.285	DEP domain containing 6
NM_013640	Psmb10	2.39188	up	256.754	614.485	proteasome (prosome, macropain) subunit, beta type 10
NM_011158	Prkar2b	2.39025	up	406.39	969.477	protein kinase, cAMP dependent regulatory, type II beta
NM_001002268	Gpr126	2.38873	down	121.98	50.9226	G protein-coupled receptor 126
NM_146051|NM_178141	3830406C13Rik	2.3864	up	230.302	551.492	RIKEN cDNA 3830406C13 gene
NM_198656	Cdh26	2.38624	up	34.9895	83.5765	cadherin-like 26
NM_028977	Lrrc17	2.38574	up	118.612	282.72	leucine rich repeat containing 17
NM_011663	Zrsr1	2.38562	down	564.035	236.835	zinc finger (CCCH type), RNA binding motif and serine/arginine rich 1
NM_144791	Tor1aip1	2.38525	up	214.194	511.099	torsin A interacting protein 1
NM_172815	Rspo2	2.38467	up	74.4288	177.308	R-spondin 2 homolog (Xenopus laevis)
NM_009194	Slc12a2	2.38338	up	735.212	1752.12	solute carrier family 12, member 2
NM_010441	Hmga2	2.38269	up	347.23	827.764	high mobility group AT-hook 2
NM_145155	Wasf3	2.3787	down	203.226	85.1685	WAS protein family, member 3
NM_177090|NM_001122635|NM_023738	D330022A01Rik|1700021K14Rik|Ube1l	2.37594	up	75.2512	178.51	RIKEN cDNA D330022A01 gene | RIKEN cDNA 1700021K14 gene | ubiquitin-activating enzyme E1-like
NM_016768	Pbx3	2.37255	down	393.276	164.751	pre B-cell leukemia transcription factor 3
NM_023790	Wdr54	2.37229	down	353.047	149.207	WD repeat domain 54
NM_030565	BC004044	2.36869	up	127.776	303.046
NM_011479	Sptlc2	2.36865	up	815.809	1932.89	serine palmitoyltransferase, long chain base subunit 2
NM_011027|NM_001038839|NM_001038845|NM_001038887	P2rx7	2.36685	up	59.5418	140.717	purinergic receptor P2X, ligand-gated ion channel, 7
NM_145429	Arrb2	2.36273	down	528.035	223.369	arrestin, beta 2
NM_008626	Mrc2	2.36008	up	231.723	547.09	mannose receptor, C type 2
NM_008329|NM_001033450	Ifi204|Mnda|Ifi205	2.35825	up	495.05	1181.43	interferon activated gene 204 | myeloid cell nuclear differentiation antigen | interferon activated gene 205
NM_134437	Il17rd	2.35777	up	89.2835	212.608	interleukin 17 receptor D
NM_133928	Chchd4	2.35758	down	1094.86	466.09	coiled-coil-helix-coiled-coil-helix domain containing 4
NM_001081277	Ak5	2.35307	up	212.146	498.881	adenylate kinase 5
NM_133213	Xpnpep2	2.35287	up	41.8459	98.4504	X-prolyl aminopeptidase (aminopeptidase P) 2, membrane-bound
NM_020259	Hhip	2.35275	up	36.4163	85.6424	Hedgehog-interacting protein
NM_178683	Depdc1b	2.35212	down	463.973	197.275	DEP domain containing 1B
NM_007554	Bmp4	2.35094	up	120.5	283.319	bone morphogenetic protein 4
NM_013870	Smtn	2.34955	down	386.126	164.363	smoothelin
NM_026078|NM_001039045	Pigc	2.34942	up	147.223	343.992	phosphatidylinositol glycan anchor biosynthesis, class C
NM_133857	Usp53	2.34913	down	308.975	131.871	ubiquitin specific peptidase 53
NM_183428	Epb4.1	2.34864	down	335.722	142.515	erythrocyte protein band 4.1
NM_011498	Bhlhb2	2.34447	up	198.702	466.63	basic helix-loop-helix domain containing, class B2
	4932415G12Rik	2.34303	up	86.8641	203.964	RIKEN cDNA 4932415G12 gene
NM_175283	Srd5a1	2.33684	down	258.778	110.371	steroid 5 alpha-reductase 1
NM_027554	Usp38	2.3362	down	1155.08	493.822	ubiquitin specific peptidase 38
NM_008115	Gfra2	2.3359	up	47.9768	111.217	glial cell line derived neurotrophic factor family receptor alpha 2
NM_011812	Fbln5	2.33431	up	189.011	441.024	fibulin 5
NM_177757	Kif26b	2.33361	up	158.43	369.743	kinesin family member 26B
NM_001111324|NM_017464	Nedd9	2.33208	up	197.279	457.151	neural precursor cell expressed, developmentally down-regulated gene 9
NM_172865	Manea	2.32878	up	331.858	770.869	mannosidase, endo-alpha
NM_010206|NM_001079908|NM_001079909	Fgfr1	2.3277	up	360.046	835.947	fibroblast growth factor receptor 1
NM_025855|NM_001110195	Echdc1	2.32762	down	510.986	220.127	enoyl Coenzyme A hydratase domain containing 1
NM_007547	Sirpa	2.32564	up	292.512	680.815	signal-regulatory protein alpha
NM_008512	Lrp1	2.32248	up	170.168	396.021	low density lipoprotein receptor-related protein 1
NM_194355|NM_176832	Spire1	2.31692	down	335.014	144.062	spire homolog 1 (Drosophila)
NM_023672|NM_198438	Ssbp3	2.31669	up	478.727	1108.34	single-stranded DNA binding protein 3
NM_009152	Sema3a|LOC100044161	2.31631	up	280.2	648.328	sema domain, immunoglobulin domain (Ig), short basic domain, secreted, (semaphorin) 3A | hypothetical protein LOC100044161
NM_026672	Gstm7	2.31286	down	183.87	79.1124	glutathione S-transferase, mu 7
NM_028035	Snx10	2.31202	up	293.869	676.857	sorting nexin 10
NM_008462	Klra2	2.31155	up	51.0629	118.92	killer cell lectin-like receptor, subfamily A, member 2
NM_145591	BC003267	2.3111	down	446.602	192.62
NM_009735	B2m	2.31104	up	4020.02	9287.57	beta-2 microglobulin
NM_011936	Fto	2.31022	down	1805.65	782.092	fat mass and obesity associated
NM_011718	Wnt10b	2.30875	down	245.732	104.811	wingless related MMTV integration site 10b
NM_177740	Rgma	2.30568	up	83.0848	190.719	RGM domain family, member A
NM_172589	Lhfpl2	2.30482	up	466.422	1075.35	lipoma HMGIC fusion partner-like 2
NM_145950	Osgin2	2.30385	down	435.487	189.096	oxidative stress induced growth inhibitor family member 2
NM_133878|NR_003270	Rcc1|Snhg3	2.30341	down	704.376	305.717	regulator of chromosome condensation 1 | small nucleolar RNA host gene (non-protein coding) 3
NR_002870	Dnm3os	2.3026	up	310.11	714.207	dynamin 3, opposite strand
NM_021530	Slc4a8	2.30221	down	209.79	90.946	solute carrier family 4 (anion exchanger), member 8
	A030007L17Rik	2.29728	down	181.528	78.7731	RIKEN cDNA A030007L17 gene
NM_009982	Ctsc	2.29703	down	84.1584	36.6564	cathepsin C
NM_172612	Rnd1	2.29355	down	220.627	95.8986	Rho family GTPase 1
NM_008534	Ly9	2.29335	up	44.0053	101.093	lymphocyte antigen 9
NM_001082962|NM_013670|NM_033174|NM_001082961	Snrpn|Snurf|LOC100044139	2.29238	down	219.357	92.3407	small nuclear ribonucleoprotein N | SNRPN upstream reading frame | similar to SNRPN upstream reading frame protein
NM_009373	Tgm2	2.29206	down	146.846	64.4486	transglutaminase 2, C polypeptide
NM_178879	C76566	2.29202	up	120.565	276.284
NM_001037987|NM_010103	Edil3	2.28925	up	38.2067	87.8644	EGF-like repeats and discoidin I-like domains 3
NM_017370	Hp	2.28854	up	71.24	162.178	haptoglobin
NM_029771	Gper	2.2867	up	61.2905	140.872	G protein-coupled estrogen receptor 1
NM_053128	Pcdhb3	2.2851	up	38.2897	87.9253	protocadherin beta 3
NM_144881	Hhat	2.28419	up	74.9347	171.013	hedgehog acyltransferase
NM_130450	Elovl6	2.28413	down	1749.48	767.593	ELOVL family member 6, elongation of long chain fatty acids (yeast)
NM_029509|NM_194336|NM_001039647|NM_172777	5830443L24Rik|Mpa2l|EG634650|BC057170	2.2834	up	34.211	78.1212	RIKEN cDNA 5830443L24 gene | macrophage activation 2 like | predicted gene, EG634650 | cDNA sequence BC057170
NM_053202	Foxp1	2.2833	down	978.613	428.485	forkhead box P1
NM_028244	Rrp1b	2.28314	down	815.692	357.604	ribosomal RNA processing 1 homolog B (S. cerevisiae)
NM_007539	Bdkrb1	2.2831	down	538.578	236.408	bradykinin receptor, beta 1
NM_013888	Dnajc12	2.28106	down	497.366	218.821	DnaJ (Hsp40) homolog, subfamily C, member 12
NM_172282	Tmco3	2.27956	down	842.048	369.239	transmembrane and coiled-coil domains 3
NM_007631	Ccnd1	2.2786	up	1229.65	2801.66	cyclin D1
NM_030127|NM_001042615	Htra3	2.27806	down	170.647	74.8271	HtrA serine peptidase 3
NM_009906	Tpp1	2.27793	up	451.242	1026.05	tripeptidyl peptidase I
NM_009753|NM_001112796	Bicd1	2.27695	down	72.6258	31.7359	bicaudal D homolog 1 (Drosophila)
NM_176849	Arglu1	2.27624	down	1011.84	443.996	arginine and glutamate rich 1
NM_172516	Ripk5	2.27572	up	255.878	582.215	receptor interacting protein kinase 5
NM_030203	Tspyl4	2.27442	up	216.313	491.905	TSPY-like 4
NM_133903	Spon2	2.27202	up	121.197	274.406	spondin 2, extracellular matrix protein
NM_139269	Hrasls3	2.2693	up	54.7796	124.38	HRAS like suppressor 3
NM_011658	Twist1	2.26918	up	315.99	720.369	twist gene homolog 1 (Drosophila)
NM_153198|NM_177993	Hbp1	2.26789	up	579.812	1317.42	high mobility group box transcription factor 1
NM_173751	Ilvbl	2.26778	up	187.512	424.757	ilvB (bacterial acetolactate synthase)-like
NM_009173	Siah1b	2.26308	down	383.822	169.731	seven in absentia 1B
NM_026350	Ccdc130	2.26281	down	452.039	199.208	coiled-coil domain containing 130
NM_009201	Slc1a5	2.261	up	321.25	726.724	solute carrier family 1 (neutral amino acid transporter), member 5
NM_009116	Prrx2	2.25432	up	483.98	1089.47	paired related homeobox 2
NM_001039514	Dhps	2.25381	down	662.015	293.555	deoxyhypusine synthase
NM_144835	Heatr1	2.25335	down	625.426	278.351	HEAT repeat containing 1
NM_011198	Ptgs2	2.25326	up	531.977	1194.21	prostaglandin-endoperoxide synthase 2
NM_033525|NM_001029836	Npnt	2.25236	down	134.582	59.7412	nephronectin
NM_007542	Bgn	2.24903	up	2555.45	5750.12	biglycan
NM_153393	Col23a1	2.24762	up	126.778	279.044	collagen, type XXIII, alpha 1
NM_023517|NM_001034097|NM_001034098	Tnfsf13|Tnfsf12-tnfsf13	2.24711	up	89.155	200.828	tumor necrosis factor (ligand) superfamily, member 13 | tumor necrosis factor (ligand) superfamily, member 12-member 13 | tumor necrosis factor (ligand) superfamily, member 12
NM_025446	Aig1	2.24706	up	76.0319	170.996	androgen-induced 1
NM_019419	Arl6ip1	2.2467	up	1764.18	3949.33	ADP-ribosylation factor-like 6 interacting protein 1
NM_013829	Plcb4	2.24467	down	385.193	171.555	phospholipase C, beta 4
NM_144527	Ccdc21	2.23876	down	254.561	113.699	coiled-coil domain containing 21
NM_008976	Ptpn14	2.23818	up	169.512	379.455	protein tyrosine phosphatase, non-receptor type 14
NM_007398	Ada	2.23767	down	443.029	197.843	adenosine deaminase
NM_144830	Tmem106a	2.23742	up	62.7878	140.089	transmembrane protein 106A
NM_007560	Bmpr1b	2.2368	down	131.882	59.3906	bone morphogenetic protein receptor, type 1B
NM_001081346	Rtkn2	2.23644	down	402.704	180.286	rhotekin 2
NM_145390|NM_001122843	Tnpo2	2.23559	down	1258.58	562.897	transportin 2 (importin 3, karyopherin beta 2b)
NM_008813	Enpp1	2.23511	down	106.544	47.5507	ectonucleotide pyrophosphatase/phosphodiesterase 1
	Sacs	2.23413	down	632.238	283.653	sacsin
NM_153533	Tenc1	2.23395	up	178.893	399.984	tensin like C1 domain-containing phosphatase
NM_009524	Wnt5a	2.23378	up	189.228	422.563	wingless-related MMTV integration site 5A
NM_177096	B430203M17Rik	2.2308	up	85.3213	191.647	RIKEN cDNA B430203M17 gene
NM_008125	Gjb2	2.22977	down	116.455	53.0226	gap junction protein, beta 2
NM_019571	Tspan5	2.22977	down	1280.53	573.884	tetraspanin 5
NM_028460|NM_152799|NM_001032413|NM_001032414	Pear1	2.22965	up	73.7273	163.016	platelet endothelial aggregation receptor 1
NM_011857	Odz3	2.22907	down	135.331	60.5199	odd Oz/ten-m homolog 3 (Drosophila)
NM_009572|NM_001042438	Zhx1	2.22768	up	209.571	461.191	zinc fingers and homeoboxes 1
NM_001085409|NM_133186	Steap3	2.22718	up	390.276	869.719	STEAP family member 3
NM_011435	Sod3	2.22612	up	88.8371	197.91	superoxide dismutase 3, extracellular
NM_025760	Ptplad2|Gdap6	2.22551	up	101.904	222.878	protein tyrosine phosphatase-like A domain containing 2 | ganglioside-induced differentiation-associated-protein 6
	2310036O22Rik	2.22479	down	2733.28	1225.68	RIKEN cDNA 2310036O22 gene
NM_001081249	Vcan	2.22181	up	1119.91	2491.85	versican
NM_033563	Klf7	2.22053	up	215.662	478.984	Kruppel-like factor 7 (ubiquitous)
NM_028175	Lrrc8e|LOC100044683	2.22005	down	180.539	81.3567	leucine rich repeat containing 8 family, member E | similar to Leucine rich repeat containing 8 family, member E
NM_028057	Cyb5r1	2.21834	up	349.239	774.741	cytochrome b5 reductase 1
NM_177364	Sh3pxd2b	2.21711	up	374.961	830.394	SH3 and PX domains 2B
NM_001013384	Podnl1	2.21569	down	387.646	175.08	podocan-like 1
NM_053123	Smarca1	2.21378	up	89.3654	198.396	SWI/SNF related, matrix associated, actin dependent regulator of chromatin, subfamily a, member 1
NM_016672	Ddc	2.21316	down	107.259	48	dopa decarboxylase
NM_011770	Ikzf2	2.21003	up	59.3112	130.761	IKAROS family zinc finger 2
NM_027857	Acy3	2.20905	up	78.7323	173.845	aspartoacylase (aminoacylase) 3
NM_029077	Trim14	2.208	up	64.6134	143.271	tripartite motif-containing 14
NM_008690	Nfkbie	2.2076	up	131.467	289.953	nuclear factor of kappa light polypeptide gene enhancer in B-cells inhibitor, epsilon
NM_022420	Gprc5b	2.20637	up	154.517	341.083	G protein-coupled receptor, family C, group 5, member B
NM_183315	Ctxn1	2.20614	down	576.214	262.57	cortexin 1
NM_172647	F11r	2.20403	down	114.634	51.8587	F11 receptor
NM_001014973	Snx13	2.20218	up	338.638	745.576	sorting nexin 13
NM_053124|NR_002888|NM_001039233	Smarca5|Vmn2r-ps14|OTTMUSG00000010105	2.20203	down	855.293	388.245	SWI/SNF related, matrix associated, actin dependent regulator of chromatin, subfamily a, member 5 | vomeronasal 2, receptor, pseudogene 14 | predicted gene, OTTMUSG00000010105
NM_026913	Mitd1|Lipt1	2.20162	up	204.81	455.03	MIT, microtubule interacting and transport, domain containing 1 | lipoyltransferase 1
NM_172437	Pus7l	2.19963	down	831.904	377.925	pseudouridylate synthase 7 homolog (S. cerevisiae)-like
NM_010141|NM_001122889	Epha7	2.19933	down	141.291	64.182	Eph receptor A7
NM_028874	Snx19	2.19617	up	106.42	233.705	sorting nexin 19
NM_023210	Anp32e	2.19569	down	649.754	295.539	acidic (leucine-rich) nuclear phosphoprotein 32 family, member E
NM_029646	2010004A03Rik	2.19534	up	91.1431	199.771	RIKEN cDNA 2010004A03 gene
NM_030693	Atf5	2.19531	up	170.667	374.244	activating transcription factor 5
NM_009156	Sepw1	2.19452	up	427.905	938.918	selenoprotein W, muscle 1
NM_027496	5730557B15Rik	2.19451	down	123.961	56.5923	RIKEN cDNA 5730557B15 gene
NM_007832	Dck	2.19364	down	746.364	339.805	deoxycytidine kinase
NM_010516	Cyr61	2.19351	down	998.9	452.773	cysteine rich protein 61
NM_144549	Trib1	2.19349	up	271.432	595.382	tribbles homolog 1 (Drosophila)
	Ppat	2.19215	down	2819.29	1286.54	phosphoribosyl pyrophosphate amidotransferase
NM_153679	Cpt1c	2.19206	up	210.236	459.931	carnitine palmitoyltransferase 1c
NM_013472|NM_001110211	Anxa6	2.18939	up	1226.81	2686.09	annexin A6
NM_016974	Dbp	2.18843	up	152.08	332.744	D site albumin promoter binding protein
NM_010496	Id2	2.18808	down	1566.26	714.466	inhibitor of DNA binding 2
NM_010149	Epor	2.18806	down	163.508	74.9711	erythropoietin receptor
NM_019696	Cpxm1	2.18755	down	120.305	55.0428	carboxypeptidase X 1 (M14 family)
NM_009811	Casp6	2.18721	down	1485.01	677.144	caspase 6
NM_007570	Btg2	2.18713	up	146.751	321.38	B-cell translocation gene 2, anti-proliferative
NM_013515	Stom	2.18631	up	445.034	972.495	stomatin
NM_023476	Tinagl	2.18618	up	294.911	643.819	tubulointerstitial nephritis antigen-like
NM_008587	Mertk	2.18497	up	46.752	102.327	c-mer proto-oncogene tyrosine kinase
NM_134021	Pnpo	2.18103	down	369.014	169.46	pyridoxine 5'-phosphate oxidase
NM_009830|NM_001037134	Ccne2	2.18058	down	1365.3	621.282	cyclin E2
NM_008970	Pthlh	2.17826	down	159.955	73.6248	parathyroid hormone-like peptide
NM_008858	Prkd1	2.17774	up	52.6344	114.99	protein kinase D1
NM_177139	Lypd6	2.17755	down	128.383	59.0186	LY6/PLAUR domain containing 6
NM_007682	Cenpb	2.17637	up	110.474	240.392	centromere protein B
NM_009010	Rad23a	2.17629	down	1613.09	741.093	RAD23a homolog (S. cerevisiae)
NM_030252	BC003266	2.17627	down	208.292	96.0478
NM_133754	Fblim1	2.17385	up	115.69	251.088	filamin binding LIM protein 1
NM_016872|NM_001080742	Vamp5	2.17235	up	39.1092	84.4471	vesicle-associated membrane protein 5
NM_153800	Arhgap22	2.17125	down	311.329	143.259	Rho GTPase activating protein 22
NM_010740	Cd93	2.17066	down	68.4525	31.5221	CD93 antigen
NM_009808	Casp12|LOC100044205	2.17046	up	457.133	987.557	caspase 12 | hypothetical protein LOC100044205
NM_008695	Nid2	2.16926	up	185.686	402.672	nidogen 2
NM_133985	Oxsr1	2.16904	down	807.84	372.615	oxidative-stress responsive 1
NM_001113518|NM_017402|NM_001113517	Arhgef7	2.16829	down	492.411	227.123	Rho guanine nucleotide exchange factor (GEF7)
NM_133865|NM_001025312	Dclre1b	2.16725	down	661.988	305.735	DNA cross-link repair 1B, PSO2 homolog (S. cerevisiae)
	BC031748	2.16665	down	368.712	170.479
NM_199465	Nexn	2.16519	down	89.849	41.4806	nexilin
NM_025424	Nenf	2.16383	up	206.049	446.651	neuron derived neurotrophic factor
NM_011889	2009-09-03	2.16363	down	128.614	59.4078	septin 3
NM_177385|NM_175275	Cntln	2.16355	up	64.1756	139.307	centlein, centrosomal protein
NM_133684	Mosc2	2.1635	up	365.845	790.387	MOCO sulphurase C-terminal domain containing 2
NM_001113460|NM_001113464|NM_001113461	Tec	2.16168	down	104.906	48.2478	cytoplasmic tyrosine kinase, Dscr28C related (Drosophila)
NM_178605	D13Wsu177e	2.1614	down	1665.27	770.648	DNA segment, Chr 13, Wayne State University 177, expressed
NM_001081153	Unc13c	2.15708	up	36.5021	79.273	unc-13 homolog C (C. elegans)
NM_020506	Xpo4	2.15546	down	1248.67	579.248	exportin 4
NM_001001309	Itga8	2.15523	up	42.397	91.6554	integrin alpha 8
NM_183027	Ap1s3	2.15423	down	312.885	145.098	adaptor-related protein complex AP-1, sigma 3
NM_026512	Bphl	2.15316	up	107.626	230.781	biphenyl hydrolase-like (serine hydrolase, breast epithelial mucin-associated antigen)
NM_008539	Smad1	2.15271	down	732.788	340.48	MAD homolog 1 (Drosophila)
NM_130882	Cyp4f13	2.15241	up	81.3081	174.695	cytochrome P450, family 4, subfamily f, polypeptide 13
NM_011204	Ptpn13	2.15178	up	105.859	228.068	protein tyrosine phosphatase, non-receptor type 13
	OTTMUSG00000004461	2.15134	up	96.3234	207.268
NM_007901	S1pr1	2.15055	up	543.155	1170.06	sphingosine-1-phosphate receptor 1
NM_153574	D430015B01Rik	2.14956	down	100.854	46.8064	RIKEN cDNA D430015B01 gene
	D1Ertd622e	2.14928	down	326.284	151.308	DNA segment, Chr 1, ERATO Doi 622, expressed
NM_053135	Pcdhb10	2.1485	up	30.9149	67.4408	protocadherin beta 10
NM_011914	Whsc2	2.14732	down	589.24	275.126	Wolf-Hirschhorn syndrome candidate 2 (human)
NM_177724	D230039L06Rik	2.14665	up	108.958	233.916	RIKEN cDNA D230039L06 gene
NM_010241	Aktip	2.14609	down	619.511	288.963	thymoma viral proto-oncogene 1 interacting protein
NM_021439	Chst11	2.14583	down	188.566	87.9769	carbohydrate sulfotransferase 11
NM_178667	Tfdp2	2.14429	down	391.576	182.412	transcription factor Dp 2
NM_010228	Flt1	2.14317	up	89.4163	191.818	FMS-like tyrosine kinase 1
NM_007599|NM_001042534	Capg	2.14163	up	525.068	1124.98	capping protein (actin filament), gelsolin-like
NM_054081	Mta1	2.14114	down	560.122	261.338	metastasis associated 1
NM_010924	Nnmt	2.14091	up	45.2404	97.3073	nicotinamide N-methyltransferase
	2410018C20Rik	2.13844	down	374.309	174.749	RIKEN cDNA 2410018C20 gene
NM_175122	Rab39b	2.13842	down	522.298	244.854	RAB39B, member RAS oncogene family
NM_030243	Rbm43	2.13729	up	272.946	582.654	RNA binding motif protein 43
NM_176837	Arhgap18	2.13652	up	285.521	610.862	Rho GTPase activating protein 18
NM_139307	Vasn	2.13595	up	509.862	1090.41	vasorin
NM_026369	Arpc5	2.135	up	1552.3	3309.64	actin related protein 2/3 complex, subunit 5
NM_010143	Ephb3	2.13292	up	162.677	346.77	Eph receptor B3
NM_020026	B3galnt1	2.13189	down	861.616	404.885	UDP-GalNAc:betaGlcNAc beta 1,3-galactosaminyltransferase, polypeptide 1
NM_008681	Ndrg1	2.13187	down	498.441	233.548	N-myc downstream regulated gene 1
NM_010499	Ier2	2.13115	down	323.438	151.574	immediate early response 2
NM_025779	Ccdc109b	2.13012	down	439.62	206.242	coiled-coil domain containing 109B
	1700010C24Rik	2.13008	up	32.371	69.8735	RIKEN cDNA 1700010C24 gene
NM_153153|NM_178046	Svil	2.12972	up	157.586	335.835	supervillin
NM_008126	Gjb3	2.12687	down	242.952	116.519	gap junction protein, beta 3
NM_025797	Cyb5	2.12656	up	1059.11	2253.23	cytochrome b-5
NM_008185	Gstt1	2.12655	up	254.91	541.156	glutathione S-transferase, theta 1
NM_027959	Pdia6	2.12443	up	2617.07	5558.12	protein disulfide isomerase associated 6
NM_144538	Rab3il1	2.12158	up	78.7164	167.083	RAB3A interacting protein (rabin3)-like 1
NM_172294	Sulf1	2.12128	up	46.4339	98.458	sulfatase 1
NM_009033	Rbmxrt	2.1211	down	6648.13	3140.54	RNA binding motif protein, X chromosome retrogene
NM_010733	Lrrn3	2.12098	up	38.7074	81.7332	leucine rich repeat protein 3, neuronal
NM_007471	App	2.12021	up	1007.88	2135.06	amyloid beta (A4) precursor protein
NM_008788	Pcolce|Fbxo24	2.1149	up	2130.89	4503.83	procollagen C-endopeptidase enhancer protein | F-box protein 24
NM_031257	Plekha2	2.11482	up	409.272	864.759	pleckstrin homology domain-containing, family A (phosphoinositide binding specific) member 2
NM_133746	2810048G17Rik	2.10938	up	74.2114	156.338	RIKEN cDNA 2810048G17 gene
NM_001012477|NM_021704|NM_013655	Cxcl12	2.10912	up	1339.43	2823.24	chemokine (C-X-C motif) ligand 12
NM_023913	Ern1	2.10854	down	200.827	95.0975	endoplasmic reticulum (ER) to nucleus signalling 1
NM_026597	6230427J02Rik	2.10834	up	52.6686	110.867	RIKEN cDNA 6230427J02 gene
NM_001081298	Lphn2|ENSMUSG00000053583	2.10834	up	523.608	1104.55	latrophilin 2 | predicted gene, ENSMUSG00000053583
NM_130448	Pcdh18	2.10825	up	1538.97	3246.07	protocadherin 18
NM_022329	Ifrg15|Tor1aip2	2.10782	up	1734.07	3652.98	interferon alpha responsive gene | torsin A interacting protein 2
NM_011449	Spa17	2.10637	up	42.5844	89.3324	sperm autoantigenic protein 17
NM_007791	Csrp1	2.1057	up	501.465	1058.12	cysteine and glycine-rich protein 1
NM_007562	Bnc1	2.10556	down	112.721	53.5002	basonuclin 1
NM_178403	Pus7	2.10438	down	528.108	251.041	pseudouridylate synthase 7 homolog (S. cerevisiae)
NM_134133	2010002N04Rik	2.10202	up	434.251	910.393	RIKEN cDNA 2010002N04 gene
NM_183174	Homez|Ppp1r3e	2.10193	down	215.242	102.763	homeodomain leucine zipper-encoding gene | protein phosphatase 1, regulatory (inhibitor) subunit 3E
NM_013880	Plcl2	2.10055	down	273.878	131.515	phospholipase C-like 2
NM_011787	Amfr	2.09939	down	2490.67	1186.81	autocrine motility factor receptor
NM_001029842|NM_134038	Slc16a6	2.09916	down	174.505	83.0864	solute carrier family 16 (monocarboxylic acid transporters), member 6
NM_134033	Ccdc117	2.09895	down	689.296	328.339	coiled-coil domain containing 117
NM_023670	Igf2bp3	2.09894	down	818	390.105	insulin-like growth factor 2 mRNA binding protein 3
NM_010107	Efna1	2.09628	down	465.256	221.273	ephrin A1
NM_023196|NM_183423	Pla2g12a	2.09575	down	319.203	152.674	phospholipase A2, group XIIA
NM_207666	Dlk2	2.09556	down	273.986	133.343	delta-like 2 homolog (Drosophila)
NM_013917	Pttg1	2.09497	up	642.033	1338.09	pituitary tumor-transforming 1
NM_207653	Cflar	2.09417	up	252.995	531.746	CASP8 and FADD-like apoptosis regulator
NM_173780	Klf8	2.09412	down	99.4445	47.4811	Kruppel-like factor 8
NM_020505|NM_146139	Vav3	2.0934	down	122.236	58.1592	vav 3 oncogene
NM_025617	2210012G02Rik	2.09265	up	143.061	298.282	RIKEN cDNA 2210012G02 gene
NM_152803	Hpse	2.09246	down	85.9314	41.2523	heparanase
NM_173870	Mgat4a	2.09185	down	89.3968	42.6004	mannoside acetylglucosaminyltransferase 4, isoenzyme A
NM_146120	Gsn	2.08948	up	610.891	1273.36	gelsolin
NM_016921	Tcirg1	2.08856	up	300.325	627.337	T-cell, immune regulator 1, ATPase, H+ transporting, lysosomal V0 protein A3
NM_145549	Efcab7	2.08791	down	228.245	109.934	EF-hand calcium binding domain 7
NM_026005|NM_010655	2610301B20Rik|Kpna2|LOC100039592|LOC100043906	2.0847	up	432.467	900.753	RIKEN cDNA 2610301B20 gene | karyopherin (importin) alpha 2 | similar to nuclear pore-targeting complex component of 58 kDa
NM_177342	Taf5	2.08434	down	408.467	195.865	TAF5 RNA polymerase II, TATA box binding protein (TBP)-associated factor
NM_145599	Tmem34	2.08429	down	1337.27	641.166	transmembrane protein 34
NM_009230	Soat1	2.08387	up	1423.83	2970.72	sterol O-acyltransferase 1
NM_028980	8430415E04Rik	2.08193	down	63.8586	30.5169	RIKEN cDNA 8430415E04 gene
NM_001014976	Espl1	2.08153	down	665.41	319.324	extra spindle poles-like 1 (S. cerevisiae)
NM_010791	Meox1	2.07866	down	116.372	55.4245	mesenchyme homeobox 1
NM_207653|NM_009805	Cflar|LOC100040853	2.07863	up	148.422	308.355	CASP8 and FADD-like apoptosis regulator | CASP8 and FADD-like apoptosis regulator pseudogene
NM_031156	Ide	2.07847	down	2378.38	1142.56	insulin degrading enzyme
NM_022417	Itm2c	2.07795	up	519.002	1080.26	integral membrane protein 2C
NM_026812	Hddc3	2.07721	up	117.858	245.001	HD domain containing 3
NM_199221	Cd300lb	2.07691	up	72.4936	150.615	CD300 antigen like family member B
NM_011146	Pparg	2.0758	down	229.472	109.856	peroxisome proliferator activated receptor gamma
NM_011638	Tfrc	2.0749	down	3264.7	1575.45	transferrin receptor
NM_007837	Ddit3	2.07385	up	188.411	390.285	DNA-damage inducible transcript 3
NM_173181	3110050N22Rik	2.07241	up	1058.44	2184.57	RIKEN cDNA 3110050N22 gene
NM_011074	Pftk1	2.07208	up	300.842	621.89	PFTAIRE protein kinase 1
NM_175136	Rnf122	2.07148	down	296.248	142.988	ring finger protein 122
NM_019794	Dnaja2	2.07048	down	4065.45	1964.31	DnaJ (Hsp40) homolog, subfamily A, member 2
NM_022016|NM_029851	Impg1|Dync2h1|H2-Q6	2.0671	up	64.7175	133.101	interphotoreceptor matrix proteoglycan 1 | dynein cytoplasmic 2 heavy chain 1 | histocompatibility 2, Q region locus 6
NM_019652	Asna1	2.0649	down	3347.68	1621.76	arsA (bacterial) arsenite transporter, ATP-binding, homolog 1
NM_145506|NM_001113416	Epb4.1l5	2.06376	down	137.355	66.3972	erythrocyte protein band 4.1-like 5
NR_003967	EG209380	2.06239	up	29.9015	62.0735
NM_010421	Hexa	2.06228	up	494.383	1019.97	hexosaminidase A
	E230016K23Rik	2.06137	up	46.0559	94.5496	RIKEN cDNA E230016K23 gene
NM_008297	Hsf2	2.06137	down	739.941	359.24	heat shock factor 2
NM_008150	Gpc4	2.06129	up	510.698	1054.63	glypican 4
NM_030695|NM_001077688|NM_001077687	Lrba	2.06113	up	56.4767	116.743	LPS-responsive beige-like anchor
NM_009775	Tspo	2.06095	up	1488.38	3065.85	translocator protein
NM_028011	Tom1l1	2.05769	down	311.964	151.084	target of myb1-like 1 (chicken)
NM_010789	Meis1	2.05433	up	250.1	513.529	Meis homeobox 1
NM_021275	Kcna4	2.05032	up	112.527	229.817	potassium voltage-gated channel, shaker-related subfamily, member 4
NM_001081155	Rap1gap	2.04801	up	85.1583	174.262	Rap1 GTPase-activating protein
NM_008575	Mdm4	2.04732	up	239.065	489.79	transformed mouse 3T3 cell double minute 4
NM_133962|NM_001033378	Arhgef18|A430078G23Rik	2.04659	down	527.418	257.591	rho/rac guanine nucleotide exchange factor (GEF) 18 | RIKEN cDNA A430078G23 gene
NM_009239	Sp4	2.04549	down	167.292	81.2901	trans-acting transcription factor 4
NM_027491	Rragd	2.04471	up	64.2243	130.957	Ras-related GTP binding D
NM_011058|NM_001083316	Pdgfra	2.04443	up	282.62	580.213	platelet derived growth factor receptor, alpha polypeptide
NM_028013	Endod1	2.0437	up	52.7193	107.349	endonuclease domain containing 1
NM_080708	Bmp2k	2.04247	down	269.77	132.678	BMP2 inducible kinase
NM_027088	Bap1	2.04216	down	991.201	485.606	Brca1 associated protein 1
NM_001109626|NM_001109628|NM_026952	Crkrs	2.04159	down	1128.44	552.023	Cdc2-related kinase, arginine/serine-rich
NM_008854	Prkaca	2.04152	down	1903.97	933.452	protein kinase, cAMP dependent, catalytic, alpha
NM_009728	Atp10a	2.04138	up	336.978	686.608	ATPase, class V, type 10A
NM_175643	Adamts2	2.03924	up	110.309	224.427	a disintegrin-like and metallopeptidase (reprolysin type) with thrombospondin type 1 motif, 2
NM_011300	Rps7	2.03897	up	86.6831	176.837	ribosomal protein S7
NM_010454	Hoxa6	2.0385	down	156.289	77.7152	homeo box A6
NM_178789	Tmem117	2.03833	down	93.4628	45.8239	transmembrane protein 117
NM_028870	Cltb	2.03764	down	482.18	236.67	clathrin, light polypeptide (Lcb)
NM_010282	Ggps1	2.03727	down	745.257	365.942	geranylgeranyl diphosphate synthase 1
NM_011337	Ccl3	2.03724	up	51.2233	106.387	chemokine (C-C motif) ligand 3
NM_001002272|NM_019548	Tro	2.03538	down	96.7372	47.3624	trophinin
NM_145218	Wbscr17|LOC676881	2.03493	down	135.718	66.6429	Williams-Beuren syndrome chromosome region 17 homolog (human) | similar to UDP-GalNAc:polypeptide N-acetylgalactosaminyltransferase-like 3
NM_011952	Mapk3	2.03464	up	446.806	910.667	mitogen-activated protein kinase 3
NM_019812	Sirt1	2.03463	down	739.921	362.909	sirtuin 1 (silent mating type information regulation 2, homolog) 1 (S. cerevisiae)
NM_178730	Tmprss11f	2.03452	down	59.8358	29.0133	transmembrane protease, serine 11f
NM_029556	Clybl	2.03391	up	325.333	659.459	citrate lyase beta like
NM_026428	Dcxr	2.03389	up	162.967	330.779	dicarbonyl L-xylulose reductase
NM_027460	Slc25a33	2.03205	down	238.59	117.494	solute carrier family 25, member 33
NM_010764	Man2b1	2.03144	down	969.958	477.473	mannosidase 2, alpha B1
NM_026352	Ppid	2.03054	down	1001.88	491.75	peptidylprolyl isomerase D (cyclophilin D)
NM_178811	Ttc15	2.0303	up	213.842	434.281	tetratricopeptide repeat domain 15
NM_011919	Ing1	2.0297	down	394.122	193.944	inhibitor of growth family, member 1
NM_011056	Pde4d|AI452195	2.02853	down	240.722	118.964	phosphodiesterase 4D, cAMP specific | expressed sequence AI452195
NM_013853	Abcf2	2.02804	down	2307.21	1138.95	ATP-binding cassette, sub-family F (GCN20), member 2
NM_011961	Plod2	2.02761	down	543.619	267.584	procollagen lysine, 2-oxoglutarate 5-dioxygenase 2
NM_008924	Prkar2a	2.02731	down	921.213	454.109	protein kinase, cAMP dependent regulatory, type II alpha
NM_173375	BC064033	2.02525	up	56.5785	114.765
NM_015749	Tcn2	2.02501	up	108.542	219.761	transcobalamin 2
NM_009584	Dnajc2	2.02448	down	1107	546.505	DnaJ (Hsp40) homolog, subfamily C, member 2
NM_026578	Nola1	2.02242	down	841.114	416.054	nucleolar protein family A, member 1 (H/ACA small nucleolar RNPs)
NM_013545|NM_001077705	Ptpn6	2.01851	up	55.4143	111.852	protein tyrosine phosphatase, non-receptor type 6
NM_007711|NM_173876	Clcn3	2.01788	down	436.061	216.537	chloride channel 3
NM_015806|NM_027418	Mapk6	2.01679	down	2517.45	1247.98	mitogen-activated protein kinase 6
NM_053177	Mcoln1	2.01466	down	755.677	375.483	mucolipin 1
NM_145158	Emilin2	2.01351	down	163.713	81.3393	elastin microfibril interfacer 2
NM_001038587|NM_019655	Adar	2.01336	up	263.594	531.017	adenosine deaminase, RNA-specific
NM_026995	0710008K08Rik	2.01215	down	589.002	292.783	RIKEN cDNA 0710008K08 gene
NM_001024945|NM_023268	Qsox1	2.01104	up	602.751	1211.51	quiescin Q6 sulfhydryl oxidase 1
NM_021381	Prokr1	2.00994	up	119.32	240.984	prokineticin receptor 1
NM_019783|NM_001042411|NM_019782	Lepre1	2.00987	up	289.584	581.673	leprecan 1
NM_133692	Pold3	2.00859	down	886.787	442.065	polymerase (DNA-directed), delta 3, accessory subunit
NM_008737	Nrp1	2.00847	up	885.238	1778.84	neuropilin 1
NM_009932	Col4a2	2.00827	up	152.476	304.673	collagen, type IV, alpha 2
NM_027870	Armcx3|LOC100044266	2.00795	up	149.398	300.138	armadillo repeat containing, X-linked 3 | hypothetical protein LOC100044266
NM_011273	Xpr1	2.0079	up	351.273	705.215	xenotropic and polytropic retrovirus receptor 1
NM_029655	Snx7	2.00727	down	1653.95	824.211	sorting nexin 7
NM_019483	Smad9	2.00629	down	220.128	109.919	MAD homolog 9 (Drosophila)
NM_026164	Pnpla8	2.00536	up	329.609	660.217	patatin-like phospholipase domain containing 8
NM_021491	Smpd3	2.00512	up	78.2942	156.786	sphingomyelin phosphodiesterase 3, neutral
NM_028091	Osgepl1	2.00376	down	189.648	94.5818	O-sialoglycoprotein endopeptidase-like 1
NM_013931	Mapk8ip3	2.0032	down	423.701	211.463	mitogen-activated protein kinase 8 interacting protein 3
NM_001037709|NM_199057	Rusc2	2.00264	up	99.2933	199.372	RUN and SH3 domain containing 2
NM_018886	Lgals8	2.00012	up	1346.8	2692.49	lectin, galactose binding, soluble 8
