# Supplementary material for: Gene Profiling of Mta1 Identifies Novel Gene Targets and Functions
Source: PLoS One. 2011 Feb 25;6(2):e17135. doi: 10.1371/journal.pone.0017135 (PMC3045407; doi:10.1371/journal.pone.0017135)
Supplement: Table S3 — Complete list of the differentially expressed probe sets on the Affymetrix Mouse Exon 1.0 ST arrays between the Mta1 knockout (Mta1-KO) MEFs and Mta1 reintroduced into the knock out MEFs (Mta1-KO/Mta1). (XLS) [file pone.0017135.s004.xls]

## Sheet: B. B vs C Fc-2.0
refseq	Gene Symbol	FC	Reg	Mta1-KO	Mta1-KO/Mta1	Gene Description
NM_134066	Akr1c18	14.9811	up	42.7071	642.956	aldo-keto reductase family 1, member C18
NM_025711	Aspn	9.58194	down	721.944	75.8299	asporin
NM_029803	Ifi27	8.86477	down	594.354	66.8667	interferon, alpha-inducible protein 27
NM_178737	AW551984	6.75343	down	461.332	68.0087
NM_007621	Cbr2	6.00748	down	1539.79	256.599	carbonyl reductase 2
NM_011595	Timp3	5.67231	up	138.469	780.99	tissue inhibitor of metalloproteinase 3
NM_027495	Tmem144	5.12612	up	125.838	645.049	transmembrane protein 144
NM_029000|NM_001039160	Gvin1|EG668108	4.89096	down	337.579	70.2351	GTPase, very large interferon inducible 1 | predicted gene, EG668108
NM_013585	Psmb9	4.53405	down	1092.92	240.633	proteasome (prosome, macropain) subunit, beta type 9 (large multifunctional peptidase 2)
NM_028608	Glipr1	4.35531	down	541.673	124.359	GLI pathogenesis-related 1 (glioma)
NM_023422|NM_178198|NM_175665	Hist1h2bc|Hist1h2bj|Hist1h2bk|Hist1h2bb|Hist1h2be|Hist1h2bg|RP23-38E20.1|LOC665622|LOC100046213|Hist1h2bf|Hist1h2bl|Hist1h2bn	3.91303	down	206.746	53.0108	histone cluster 1, H2bc | histone cluster 1, H2bj | histone cluster 1, H2bk | histone cluster 1, H2bb | histone cluster 1, H2be | histone cluster 1, H2bg | H2b histone family, member A | H2b histone family member | similar to Hist1h2bj protein | histone cluster 1, H2bf | histone cluster 1, H2bl | histone cluster 1, H2bn
NM_001097644|NM_199146	Ccnyl1|AI451617	3.91029	down	491.477	126.269	cyclin Y-like 1 | expressed sequence AI451617
NM_008630	Mt2	3.78331	up	44.7777	172.374	metallothionein 2
NM_008604	Mme	3.783	down	1544.05	407.546	membrane metallo endopeptidase
NM_008728|NM_001039181	Npr3	3.73761	up	207.816	775.04	natriuretic peptide receptor 3
NM_009251|NM_001033335	Serpina3g|Serpina3f	3.72513	down	1687.94	451.962	serine (or cysteine) peptidase inhibitor, clade A, member 3G | serine (or cysteine) peptidase inhibitor, clade A, member 3F
NM_011979	Vnn3	3.68472	down	298.814	80.95	vanin 3
NM_007817	Cyp2f2	3.65443	down	361.141	98.01	cytochrome P450, family 2, subfamily f, polypeptide 2
NM_008185	Gstt1	3.64273	down	541.156	148.819	glutathione S-transferase, theta 1
NM_054077	Prelp	3.58456	down	678.947	189.736	proline arginine-rich end leucine-rich repeat
NM_053078|NM_001109988|NM_001109989|NM_001109990	D0H4S114	3.56905	down	535.216	149.121	DNA segment, human D4S114
NM_011579	Tgtp|OTTMUSG00000005523	3.50282	down	162.286	46.459	T-cell specific GTPase | predicted gene, OTTMUSG00000005523
NM_012043	Islr	3.45204	down	1381.09	404.878	immunoglobulin superfamily containing leucine-rich repeat
NM_009846	Cd24a|EG621324	3.32056	up	94.014	307.75	CD24a antigen | predicted gene, EG621324
NM_133903	Spon2	3.25596	down	274.406	84.2839	spondin 2, extracellular matrix protein
NM_001033767|NM_021792	EG240327|Iigp1|LOC100044196	3.22917	down	1405.61	434.53	predicted gene, EG240327 | interferon inducible GTPase 1 | hypothetical protein LOC100044196
NM_008548	Man1a	3.19356	up	328.631	1049.62	mannosidase 1, alpha
XR_035243	D330050I23Rik	3.1621	up	153.801	485.086	RIKEN cDNA D330050I23 gene
NM_021394	Zbp1	3.14643	down	664.03	214.077	Z-DNA binding protein 1
NM_013492	Clu	3.09674	down	685.798	222.376	clusterin
NM_009425	Tnfsf10	3.0488	down	132.956	43.5388	tumor necrosis factor (ligand) superfamily, member 10
NM_011360	Sgce	3.04416	up	102.966	313.705	sarcoglycan, epsilon
NM_173379	Leprel1	3.03927	down	1461.14	481.358	leprecan-like 1
NM_146136	Slc16a4	3.00493	down	218.839	72.4963	solute carrier family 16 (monocarboxylic acid transporters), member 4
NM_016762	Matn2	2.99946	down	954.243	318.378	matrilin 2
NM_145227	Oas2	2.98079	down	414.114	138.898	2'-5' oligoadenylate synthetase 2
NM_028977	Lrrc17	2.97927	down	282.72	94.8504	leucine rich repeat containing 17
NM_008706	Nqo1	2.90926	down	1093.15	376.684	NAD(P)H dehydrogenase, quinone 1
NM_007802	Ctsk	2.90706	up	47.422	139.355	cathepsin K
NM_028903	Scara5	2.90649	down	261.427	89.6607	scavenger receptor class A, member 5 (putative)
NM_021456	Ces1	2.90033	down	259.287	89.2516	carboxylesterase 1
NM_007470	Apod	2.89298	down	725.147	250.514	apolipoprotein D
NM_013683	Tap1	2.88599	down	890.08	308.502	transporter 1, ATP-binding cassette, sub-family B (MDR/TAP)
	H2-Q6|H2-gs10|H2-D1|H2-Q1|H2-Q2	2.86814	down	340.282	118.733	histocompatibility 2, Q region locus 6 | MHC class I like protein GS10 | histocompatibility 2, D region locus 1 | histocompatibility 2, Q region locus 1 | histocompatibility 2, Q region locus 2
NM_001004150	A4galt	2.84922	down	343.752	120.239	alpha 1,4-galactosyltransferase
NM_010141|NM_001122889	Epha7	2.82938	up	64.182	181.685	Eph receptor A7
NM_053133	Pcdhb8	2.82324	down	461.3	164.773	protocadherin beta 8
NM_009930	Col3a1	2.82281	down	459.97	162.958	collagen, type III, alpha 1
NM_009141	Cxcl5	2.82046	down	1490.28	529.68	chemokine (C-X-C motif) ligand 5
NM_001009935|NM_023719	Txnip	2.79433	down	2920.46	1045.31	thioredoxin interacting protein
NM_172506	Boc	2.75975	down	207.061	75.0414	biregional cell adhesion molecule-related/down-regulated by oncogenes (Cdon) binding protein
NM_172587|NM_001122989	Cdc14b	2.75449	up	90.1127	247.896	CDC14 cell division cycle 14 homolog B (S. cerevisiae)
NM_020505|NM_146139	Vav3	2.75435	up	58.1592	160.298	vav 3 oncogene
NM_011780	Adam23	2.73962	down	479.559	174.453	a disintegrin and metallopeptidase domain 23
NM_013468	Ankrd1	2.72697	up	270.134	736.543	ankyrin repeat domain 1 (cardiac muscle)
NM_010656	Sspn	2.72638	down	550.601	201.377	sarcospan
NM_011579	Tgtp|OTTMUSG00000005523	2.71557	down	379.708	140.01	T-cell specific GTPase | predicted gene, OTTMUSG00000005523
NM_009131	Clec11a	2.70907	down	766.911	283.629	C-type lectin domain family 11, member a
NM_177662	Ctso	2.69056	down	343.809	127.918	cathepsin O
NM_172742	Mtmr10	2.68569	up	260.625	699.998	myotubularin related protein 10
NM_013599	Mmp9	2.65238	down	275.916	104.154	matrix metallopeptidase 9
NM_133211	Tlr7	2.64826	up	40.5185	108.918	toll-like receptor 7
NM_008597	Mgp	2.63689	down	1142.12	433.052	matrix Gla protein
NM_024290|NM_023680	Tnfrsf23|Tnfrsf22	2.62394	up	243.366	638.977	tumor necrosis factor receptor superfamily, member 23 | tumor necrosis factor receptor superfamily, member 22
NM_010380|NM_010392	H2-D1|H2-Q2|H2-L|H2-K1	2.61038	down	6792.15	2615.56	histocompatibility 2, D region locus 1 | histocompatibility 2, Q region locus 2 | histocompatibility 2, K1, K region
NM_026533	Rps13|LOC100039924|LOC100044992|LOC100048340|EG625298	2.5954	up	367.717	946.867	ribosomal protein S13 | similar to ribosomal protein S13 | predicted gene, EG625298
NM_019819	Dusp14	2.56854	up	348.249	893.928	dual specificity phosphatase 14
	AU018778	2.5589	down	82.0806	32.02
NM_178395	Zdhhc2	2.55514	up	78.8237	201.056	zinc finger, DHHC domain containing 2
NM_054098	Steap4	2.55377	down	627.43	246.877	STEAP family member 4
NM_008489	Lbp	2.51314	down	1311.26	522.715	lipopolysaccharide binding protein
NM_175271	Lpar4	2.50691	down	2103.07	839.781	lysophosphatidic acid receptor 4
NM_138741	Sdpr	2.48655	up	108.881	270.665	serum deprivation response
NM_172303	Phf17	2.47802	up	92.9357	229.88	PHD finger protein 17
NM_001077202|NM_015819	Hs6st2	2.4774	up	322.905	800.097	heparan sulfate 6-O-sulfotransferase 2
NM_178908	BB146404	2.454	down	156.347	64.4731
	U90926	2.43424	up	57.1156	139.477
NM_007705	Cirbp	2.43184	down	528.473	217.664	cold inducible RNA binding protein
NM_009101	Rras	2.42226	down	613.502	255.164	Harvey rat sarcoma oncogene, subgroup R
NM_145144	2810003C17Rik	2.40788	up	187.638	451.488	RIKEN cDNA 2810003C17 gene
NM_031168	Il6	2.39014	down	212.009	88.7574	interleukin 6
NM_010427	Hgf	2.38146	up	144.578	343.883	hepatocyte growth factor
NM_021412	Mmp19	2.37781	down	1124.33	474.289	matrix metallopeptidase 19
NM_008800	Pde1b	2.37615	down	179.127	75.3202	phosphodiesterase 1B, Ca2+-calmodulin dependent
NM_173743	Apol9b|Apol9a	2.37132	down	2393.75	1012.3	apolipoprotein L 9b | apolipoprotein L 9a
NM_133859	Olfml3	2.36441	down	2657.65	1121.81	olfactomedin-like 3
NM_008509	Lpl	2.36121	down	464.365	196.268	lipoprotein lipase
NM_011704	Vnn1	2.36009	down	119.277	50.5008	vanin 1
NM_025638	Gdpd1	2.35634	up	227.312	535.467	glycerophosphodiester phosphodiesterase domain containing 1
NM_011921	Aldh1a7	2.35411	up	206.135	491.098	aldehyde dehydrogenase family 1, subfamily A7
NM_011780	Adam23	2.35106	down	275.435	116.952	a disintegrin and metallopeptidase domain 23
NM_031167|NM_001039701	Il1rn	2.34163	down	1940.26	828.544	interleukin 1 receptor antagonist
NM_011905	Tlr2	2.3413	down	538.688	230.067	toll-like receptor 2
NM_008216	Has2	2.33139	down	2011.35	863.254	hyaluronan synthase 2
NM_001024474	Diras2	2.32655	down	318.947	136.654	DIRAS family, GTP-binding RAS-like 2
NM_011734	Siae	2.32617	down	728.704	313.511	sialic acid acetylesterase
NM_001025602|NM_010743	Il1rl1	2.31722	up	964.781	2235.69	interleukin 1 receptor-like 1
	LOC100044927|Tnfaip6	2.31639	down	698.554	301.948	similar to TNF-stimulated gene 6 protein | tumor necrosis factor alpha induced protein 6
NM_133187	1110032E23Rik	2.31223	up	742.291	1714.54	RIKEN cDNA 1110032E23 gene
NM_025807	Slc16a9	2.30037	down	242.161	105.381	solute carrier family 16 (monocarboxylic acid transporters), member 9
NM_026993	Ddah1	2.29989	up	345.804	795.308	dimethylarginine dimethylaminohydrolase 1
NM_009707|NM_178754	Arhgap6	2.28472	up	35.9492	82.1295	Rho GTPase activating protein 6
NM_134090	Kdelr3	2.27524	down	779.661	345.015	KDEL (Lys-Asp-Glu-Leu) endoplasmic reticulum protein retention receptor 3
NM_008380	Inhba	2.26685	up	248.674	561.896	inhibin beta-A
NM_133888	Smpdl3b	2.26482	up	73.1015	165.201	sphingomyelin phosphodiesterase, acid-like 3B
NM_023377	Stard5	2.26352	down	726.165	320.397	StAR-related lipid transfer (START) domain containing 5
NM_030150	Dhx58	2.26026	down	379.092	167.649	DEXH (Asp-Glu-X-His) box polypeptide 58
NM_026512	Bphl	2.25888	down	230.781	102.523	biphenyl hydrolase-like (serine hydrolase, breast epithelial mucin-associated antigen)
NM_009783|NM_001112813	Cacna1g	2.25322	down	221.052	98.1703	calcium channel, voltage-dependent, T type, alpha 1G subunit
NM_172463	Sned1	2.25077	down	335.788	148.981	sushi, nidogen and EGF-like domains 1
NM_010501|NM_001005858	Ifit3|LOC667370	2.24651	down	627.689	280.011	interferon-induced protein with tetratricopeptide repeats 3 | similar to interferon-induced protein with tetratricopeptide repeats 3
NM_013737	Pla2g7	2.24378	down	931.305	415.362	phospholipase A2, group VII (platelet-activating factor acetylhydrolase, plasma)
NM_016873	Wisp2	2.23855	down	1401.3	624.468	WNT1 inducible signaling pathway protein 2
NM_173743	Apol9b|Apol9a	2.22844	down	3257.62	1466.42	apolipoprotein L 9b | apolipoprotein L 9a
NM_028651	Tmtc4	2.22814	down	1187.37	533.195	transmembrane and tetratricopeptide repeat containing 4
NM_172767	Loh11cr2a	2.22764	down	1279.91	574.286	loss of heterozygosity, 11, chromosomal region 2, gene A homolog (human)
NM_181344	C1rl	2.22746	down	390.408	175.464	complement component 1, r subcomponent-like
NM_021564|NM_001083904|NM_001083905	Fetub	2.22682	down	728.712	326.77	fetuin beta
NM_009675	Aoc3|Aoc2	2.22389	down	145.586	65.3839	amine oxidase, copper containing 3 | amine oxidase, copper containing 2 (retina-specific)
NM_153573	Fkbp14	2.22354	down	499.961	225.173	FK506 binding protein 14
NM_015814	Dkk3	2.22181	down	368.849	165.543	dickkopf homolog 3 (Xenopus laevis)
NM_010118	Egr2	2.21916	down	180.556	81.3968	early growth response 2
NM_172812	Htr2a	2.21729	up	76.8615	168.695	5-hydroxytryptamine (serotonin) receptor 2A
NM_009142	Cx3cl1	2.21723	down	1690.52	762.534	chemokine (C-X3-C motif) ligand 1
NM_053134	Pcdhb9	2.21528	down	432.389	195.168	protocadherin beta 9
NM_018738|NM_019440	Igtp|Iigp2|Irgb10	2.19959	down	992.091	452.958	interferon gamma induced GTPase | interferon inducible GTPase 2 | interferon-gamma-inducible p47 GTPase
NM_015784	Postn	2.19461	down	6545.1	2977.46	periostin, osteoblast specific factor
NM_145211|NM_011852	Oas1a|Oas1g	2.18875	down	610.596	278.818	2'-5' oligoadenylate synthetase 1A | 2'-5' oligoadenylate synthetase 1G
NM_025439	Tmem9	2.18806	down	513.505	236.104	transmembrane protein 9
NM_007763	Crip1	2.18584	up	100.222	218.43	cysteine-rich protein 1 (intestinal)
NM_019631	Tmem45a	2.18444	up	68.1881	149.194	transmembrane protein 45a
NM_026555	Rcn3	2.18434	down	1709.5	785.24	reticulocalbin 3, EF-hand calcium binding domain
NM_177372	Dna2	2.17539	up	133.071	289.525	DNA replication helicase 2 homolog (yeast)
	4932415G12Rik	2.16648	down	203.964	93.9129	RIKEN cDNA 4932415G12 gene
NM_023536	Mrto4	2.16643	up	236.075	508.152	MRT4, mRNA turnover 4, homolog (S. cerevisiae)
NM_175652	Hist4h4|LOC100041230|Hist1h4c|Hist1h4d|Hist1h4f|Hist1h4i|Hist1h4j|Hist1h4k|Hist1h4m|Hist1h4a|Hist1h4b|Hist1h4h|Hist2h4	2.15865	down	388.722	180.015	histone cluster 4, H4 | similar to histone H4 | histone cluster 1, H4c | histone cluster 1, H4d | histone cluster 1, H4f | histone cluster 1, H4i | histone cluster 1, H4j | histone cluster 1, H4k | histone cluster 1, H4m | histone cluster 1, H4a | histone cluster 1, H4b | histone cluster 1, H4h | histone cluster 2, H4
NM_019391	Lsp1	2.15752	down	544.343	252.301	lymphocyte specific 1
NM_013535	Grcc10|Atn1	2.1528	down	1117.27	519.538	gene rich cluster, C10 gene | atrophin 1
NM_009676	Aox1	2.14983	down	179.056	83.2172	aldehyde oxidase 1
NM_030261	Sesn3	2.14667	down	799.144	371.758	sestrin 3
NM_053129	Pcdhb4	2.14507	down	295.588	138.628	protocadherin beta 4
NM_201351	Cybasc3	2.14356	down	563.765	263.873	cytochrome b, ascorbate dependent 3
NM_134042	Aldh6a1	2.1297	down	239.482	112.585	aldehyde dehydrogenase family 6, subfamily A1
NM_175093	Trib3	2.12699	down	480.254	225.565	tribbles homolog 3 (Drosophila)
NM_027326|NM_029931	Mllt3	2.12106	up	1086.17	2301.61	myeloid/lymphoid or mixed-lineage leukemia (trithorax homolog, Drosophila); translocated to, 3
NM_144551	Trib2	2.12029	down	898.153	423.528	tribbles homolog 2 (Drosophila)
NM_133857	Usp53	2.11722	up	131.871	279.135	ubiquitin specific peptidase 53
NM_053200	Ces3	2.11014	down	82.6481	39.1515	carboxylesterase 3
NM_178879	C76566	2.10617	down	276.284	131.021
NM_028105	Adck1	2.10464	down	330.739	157.139	aarF domain containing kinase 1
		2.09449	up	184.577	386.527
NM_009154	Sema5a	2.09306	up	174.382	364.996	sema domain, seven thrombospondin repeats (type 1 and type 1-like), transmembrane domain (TM) and short cytoplasmic domain, (semaphorin) 5A
	1700010C24Rik	2.09074	down	69.8735	32.9805	RIKEN cDNA 1700010C24 gene
NM_010934	Npy1r	2.08885	up	59.8318	123.712	neuropeptide Y receptor Y1
NM_011327	Scp2	2.07996	down	506.283	242.81	sterol carrier protein 2, liver
NM_008031	Fmr1	2.07386	up	447.885	929.896	fragile X mental retardation syndrome 1 homolog
NM_013822	Jag1	2.07337	down	552.806	266.67	jagged 1
NM_010517	Igfbp4	2.06904	down	229.806	111.029	insulin-like growth factor binding protein 4
NM_016861	Pdlim1	2.06145	up	175.56	360.258	PDZ and LIM domain 1 (elfin)
NM_001109626|NM_001109628|NM_026952	Crkrs	2.06077	up	552.023	1133.99	Cdc2-related kinase, arginine/serine-rich
NM_024290|NM_023680	Tnfrsf23|Tnfrsf22	2.05713	up	232.248	477.439	tumor necrosis factor receptor superfamily, member 23 | tumor necrosis factor receptor superfamily, member 22
NM_007472	Aqp1	2.05691	down	166.267	80.7527	aquaporin 1
NM_028523	Dcbld2	2.04698	up	419.801	857.616	discoidin, CUB and LCCL domain containing 2
NM_009079	Rpl22|mCG_130059	2.04422	down	1111.46	546.747	ribosomal protein L22 | ribosomal protein L22 pseudogene
NM_016850	Irf7	2.04412	down	536.395	262.771	interferon regulatory factor 7
NM_017366	Acadvl	2.04366	down	420.844	205.772	acyl-Coenzyme A dehydrogenase, very long chain
NM_026887	Ap1s2	2.04364	up	105.975	217.541	adaptor-related protein complex 1, sigma 2 subunit
	H2afv	2.04184	down	784.075	383.256	H2A histone family, member V
NM_008141	Gnat2|OTTMUSG00000007191	2.0411	down	143.051	70.3469	guanine nucleotide binding protein, alpha transducing 2 | predicted gene, OTTMUSG00000007191
NM_013586	Loxl3	2.03963	down	832.599	408.571	lysyl oxidase-like 3
NM_007502	Atp1b3	2.03939	up	1022.75	2087.28	ATPase, Na+/K+ transporting, beta 3 polypeptide
NM_008882	Plxna2	2.03876	up	208.521	424.284	plexin A2
NM_023835|NM_175677	Trim12|9230105E10Rik|EG667823	2.03682	down	393.758	197.623	tripartite motif-containing 12 | RIKEN cDNA 9230105E10 gene | predicted gene, EG667823
NM_025359	Tspan13	2.02853	down	843.44	415.093	tetraspanin 13
NM_001037863|NM_001001798	Atp11c	2.02774	up	373.874	756.801	Atpase, class VI, type 11C
NM_139300	Mylk	2.02127	down	231.12	114.373	myosin, light polypeptide kinase
NM_001111324|NM_017464	Nedd9	2.02058	down	457.151	226.316	neural precursor cell expressed, developmentally down-regulated gene 9
NM_009156	Sepw1	2.0162	down	938.918	465.922	selenoprotein W, muscle 1
NM_007993	Fbn1	2.01511	down	1032.07	511.645	fibrillin 1
NM_001081176	Polr3g	2.01302	up	161.277	324.65	polymerase (RNA) III (DNA directed) polypeptide G
NM_011812	Fbln5	2.0061	down	441.024	219.791	fibulin 5
	1810007M14Rik	2.00493	up	431.849	860.886	RIKEN cDNA 1810007M14 gene
NM_010332	Ednra	2.00456	down	519.49	257.609	endothelin receptor type A
NM_172815	Rspo2	2.00057	down	177.308	88.4546	R-spondin 2 homolog (Xenopus laevis)
