# Supplementary material for: Gene Profiling of Mta1 Identifies Novel Gene Targets and Functions
Source: PLoS One. 2011 Feb 25;6(2):e17135. doi: 10.1371/journal.pone.0017135 (PMC3045407; doi:10.1371/journal.pone.0017135)
Supplement: Table S6 — Complete list of the differentially expressed probe sets on the Affymetrix Mouse Exon 1.0 ST arrays between the P53 knock out (P53-KO) and P53 knockout MEFs with over expression of Mta1(P53-KO/Mta1). (XLS) [file pone.0017135.s007.xls]

## Sheet: D. D vs E
refseq	Gene Symbol	FC	Reg	P53-KO	P53-KO/Mta1	Gene Description
NM_008489	Lbp	26.8873	down	1751.66	65.2114	lipopolysaccharide binding protein
NM_015784	Postn	14.7043	down	2080.73	141.549	periostin, osteoblast specific factor
NM_008607	Mmp13	13.3713	down	1221.08	91.2594	matrix metallopeptidase 13
NM_008760	Ogn	12.4627	down	886.614	71.3669	osteoglycin
NM_011339	Cxcl15	12.3906	down	362.675	29.2056	chemokine (C-X-C motif) ligand 15
NM_008491	Lcn2	9.67682	down	4662	481.135	lipocalin 2
NM_001014423|NM_001014424|NM_001014422|NM_178790|NM_001014399	Abi3bp	9.30826	down	499.626	53.7002	ABI gene family, member 3 (NESH) binding protein
NM_199468	Zcchc5	7.84644	down	628.966	79.4941	zinc finger, CCHC domain containing 5
NM_011704	Vnn1	7.22459	down	306.878	41.997	vanin 1
NM_009373	Tgm2	7.2153	down	927.357	128.931	transglutaminase 2, C polypeptide
NM_054098	Steap4	7.06189	down	1779.58	252.063	STEAP family member 4
NM_011315	Saa3	6.69669	down	2849.91	425.49	serum amyloid A 3
NM_010582	Itih2	6.51406	down	580.788	89.0578	inter-alpha trypsin inhibitor, heavy chain 2
NM_009144	Sfrp2	6.46227	down	1288.6	200.003	secreted frizzled-related protein 2
NM_010809	Mmp3	6.38568	down	789.095	123.639	matrix metallopeptidase 3
NM_008728|NM_001039181	Npr3	5.80122	down	816.892	140.817	natriuretic peptide receptor 3
NM_172463	Sned1	5.69873	down	693.57	121.891	sushi, nidogen and EGF-like domains 1
NM_022814	Svep1	5.61581	down	704.763	125.175	sushi, von Willebrand factor type A, EGF and pentraxin domain containing 1
NM_007621	Cbr2	5.5485	down	2610.36	472.292	carbonyl reductase 2
NM_009251|NM_001033335	Serpina3g|Serpina3f	5.53407	down	1061.61	191.479	serine (or cysteine) peptidase inhibitor, clade A, member 3G | serine (or cysteine) peptidase inhibitor, clade A, member 3F
NM_025711	Aspn	5.46565	down	183.667	33.6001	asporin
NM_144938|NM_001097617|NM_173864	C1s|EG317677	5.22955	down	1377.91	265.011	complement component 1, s subcomponent | predicted gene, EG317677
NM_031167|NM_001039701	Il1rn	5.1466	down	783.885	152.51	interleukin 1 receptor antagonist
NR_001592	H19	5.13945	down	657.643	126.95
NM_030601|NM_009899	Clca2|Clca1	4.83188	down	321.657	66.279	chloride channel calcium activated 2 | chloride channel calcium activated 1
NM_145711	Tox|LOC100044677	4.82818	down	361.413	74.586	thymocyte selection-associated high mobility group box | similar to thymus high mobility group box protein TOX
NM_029653|NM_134062	Dapk1	4.75402	down	346.808	72.8209	death associated protein kinase 1
NM_139198	Plac8	4.62122	down	155.149	33.5995	placenta-specific 8
NM_013584|NM_001113386	Lifr	4.56766	down	1609.48	352.675	leukemia inhibitory factor receptor
NM_025285	Stmn2	4.34166	up	261.906	1142.27	stathmin-like 2
NM_010189	Fcgrt	4.33165	down	1202.29	275.657	Fc receptor, IgG, alpha chain transporter
NM_001009935|NM_023719	Txnip	4.17814	down	1995.88	477.4	thioredoxin interacting protein
NM_009141	Cxcl5	4.07455	down	3561.97	873.272	chemokine (C-X-C motif) ligand 5
NM_008604	Mme	4.06624	down	1726.03	424.664	membrane metallo endopeptidase
NM_026672	Gstm7	4.01422	down	300.877	74.0904	glutathione S-transferase, mu 7
NM_009783|NM_001112813	Cacna1g	3.93915	down	435.774	109.859	calcium channel, voltage-dependent, T type, alpha 1G subunit
NM_133775	Il33	3.84151	down	160.957	41.6531	interleukin 33
NM_009610	Actg2	3.74234	down	439.984	116.348	actin, gamma 2, smooth muscle, enteric
NM_010681	Lama4	3.70562	down	974.572	262.981	laminin, alpha 4
NM_175535	Arhgap20	3.69958	down	188.577	50.8894	Rho GTPase activating protein 20
NM_011204	Ptpn13	3.67678	down	584.068	158.662	protein tyrosine phosphatase, non-receptor type 13
NM_009621	Adamts1	3.63707	down	2003.76	551.4	a disintegrin-like and metallopeptidase (reprolysin type) with thrombospondin type 1 motif, 1
NM_016873	Wisp2	3.63561	down	1160.19	318.241	WNT1 inducible signaling pathway protein 2
NM_019511	Ramp3|AB182283	3.58638	up	189.173	667.128	receptor (calcitonin) activity modifying protein 3 | cDNA sequence AB182283
NM_133903	Spon2	3.53749	down	276.918	77.944	spondin 2, extracellular matrix protein
NM_007436|NM_001112725	Aldh3a1	3.5347	down	594.639	167.611	aldehyde dehydrogenase family 3, subfamily A1
NM_030728	9930013L23Rik	3.5317	down	505.781	143.54	RIKEN cDNA 9930013L23 gene
NM_009899|NM_030601	Clca1|Clca2	3.47222	down	263.067	74.8923	chloride channel calcium activated 1 | chloride channel calcium activated 2
NM_013492	Clu	3.42764	down	516.659	150.166	clusterin
NM_013834	Sfrp1	3.4038	down	2032.07	600.048	secreted frizzled-related protein 1
NM_022315	Smoc2	3.37986	up	153.906	522.319	SPARC related modular calcium binding 2
NM_030179	Clip4	3.37519	down	481.234	143.037	CAP-GLY domain containing linker protein family, member 4
NM_022018	Niban	3.35589	down	257.768	76.5664	niban protein
NM_023184	Klf15	3.31297	down	226.354	68.3922	Kruppel-like factor 15
NM_011198	Ptgs2	3.30038	up	789.871	2600.45	prostaglandin-endoperoxide synthase 2
NM_009131	Clec11a	3.29845	down	170.786	51.8495	C-type lectin domain family 11, member a
NM_009640	Angpt1	3.27315	down	396.597	120.884	angiopoietin 1
NM_023785	Ppbp	3.26626	down	4068.32	1250.13	pro-platelet basic protein
NM_009785	Cacna2d3	3.22447	down	112.814	34.8621	calcium channel, voltage-dependent, alpha2/delta subunit 3
NM_009890	Ch25h	3.22177	down	366.912	112.881	cholesterol 25-hydroxylase
NM_010930	Nov	3.18392	down	1719.25	541.406	nephroblastoma overexpressed gene
NM_033037	Cdo1	3.17457	down	161.336	50.6338	cysteine dioxygenase 1, cytosolic
NM_008966	Ptgfr	3.13658	down	372.367	118.468	prostaglandin F receptor
NM_172815	Rspo2	3.12309	down	325.413	104.469	R-spondin 2 homolog (Xenopus laevis)
NM_001013833|NM_011160	Prkg1	3.10478	down	155.781	50.1862	protein kinase, cGMP-dependent, type I
NM_010934	Npy1r	3.08567	down	609.4	199.798	neuropeptide Y receptor Y1
NM_011040	Pax8	3.08434	down	301.622	97.8845	paired box gene 8
NM_028813	Vit	3.06358	down	144.557	46.267	vitrin
NM_010101	Edg3	3.06134	down	438.932	142.559	endothelial differentiation, sphingolipid G-protein-coupled receptor, 3
NM_013454	Abca1	3.05314	down	259.157	84.7488	ATP-binding cassette, sub-family A (ABC1), member 1
NM_009252	Serpina3n	3.03886	down	621.039	204.339	serine (or cysteine) peptidase inhibitor, clade A, member 3N
NM_008002	Fgf10	3.03547	down	135.239	44.4817	fibroblast growth factor 10
NM_019696	Cpxm1	3.01508	down	332.28	109.585	carboxypeptidase X 1 (M14 family)
NM_028903	Scara5	3.00403	down	233.872	77.7782	scavenger receptor class A, member 5 (putative)
NM_012043	Islr	2.97735	down	368.446	125.306	immunoglobulin superfamily containing leucine-rich repeat
NM_001042592|NM_025549	Arrdc4	2.95476	down	543.125	183.961	arrestin domain containing 4
NM_009099	Trim30	2.94806	down	158.265	54.0377	tripartite motif-containing 30
NM_030261	Sesn3	2.94469	down	1023.56	347.432	sestrin 3
NM_008546	Mfap2	2.93812	down	1482.59	503.313	microfibrillar-associated protein 2
NM_176959	Fbxl7	2.92261	down	278.222	95.2564	F-box and leucine-rich repeat protein 7
NM_178793	Ccbe1	2.91404	up	130.946	381.976	collagen and calcium binding EGF domains 1
NM_007729	Col11a1	2.91115	down	235.075	80.392	collagen, type XI, alpha 1
NM_007695	Chi3l1	2.90071	down	455.555	155.448	chitinase 3-like 1
NM_008165|NM_001113325	Gria1	2.88443	down	266.251	91.7164	glutamate receptor, ionotropic, AMPA1 (alpha 1)
NM_008761|NM_001111073	Fxyd5	2.86989	up	218.015	624.04	FXYD domain-containing ion transport regulator 5
NM_001004366	Scube3	2.86839	down	445.142	155.171	signal peptide, CUB domain, EGF-like 3
NM_009778	C3	2.86693	down	2725.79	950.585	complement component 3
NM_018784	St3gal6	2.86619	up	98.24	282.568	ST3 beta-galactoside alpha-2,3-sialyltransferase 6
NM_026840	Pdgfrl	2.85175	down	321.266	111.936	platelet-derived growth factor receptor-like
NM_008746|NM_182809	Ntrk3	2.83187	down	171.702	60.6127	neurotrophic tyrosine kinase, receptor, type 3
NM_008803	Pde8a	2.82142	down	382.248	135.181	phosphodiesterase 8A
NM_008695	Nid2	2.79241	down	739.245	264.55	nidogen 2
NM_001004150	A4galt	2.78238	down	397.904	142.267	alpha 1,4-galactosyltransferase
NM_153539	B830045N13Rik	2.76903	up	35.9715	100.305	RIKEN cDNA B830045N13 gene
NM_020581	Angptl4	2.76149	down	272.231	97.8373	angiopoietin-like 4
NM_001031664	Nudt10|Nudt11	2.75948	up	45.7291	126.634	nudix (nucleoside diphosphate linked moiety X)-type motif 10 | nudix (nucleoside diphosphate linked moiety X)-type motif 11
NM_178908	BB146404	2.7419	down	163.536	59.5682
NM_054042	Cd248	2.7281	down	819.086	297.699	CD248 antigen, endosialin
NM_021339	Cdon	2.72397	down	604.612	219.393	cell adhesion molecule-related/down-regulated by oncogenes
NM_016753	Lxn	2.71969	down	1128.9	413.442	latexin
NM_011839	Mab21l2	2.71944	down	146.47	54.0127	mab-21-like 2 (C. elegans)
NM_175643	Adamts2	2.71871	down	573.124	210.961	a disintegrin-like and metallopeptidase (reprolysin type) with thrombospondin type 1 motif, 2
NM_033325	Loxl2	2.67702	down	627.82	234.88	lysyl oxidase-like 2
NM_011857	Odz3	2.672	down	1141.84	427.001	odd Oz/ten-m homolog 3 (Drosophila)
NM_008342	Igfbp2	2.65805	down	1335.32	503.879	insulin-like growth factor binding protein 2
NM_172752	Sorbs2	2.65743	down	209.568	78.383	sorbin and SH3 domain containing 2
NM_009524	Wnt5a	2.65666	down	1319.3	495.864	wingless-related MMTV integration site 5A
NM_172119	Dio3	2.64926	down	336.308	126.272	deiodinase, iodothyronine type III
NM_010143	Ephb3	2.63539	down	446.989	170.394	Eph receptor B3
NM_207655|NM_007912	Egfr	2.62005	down	1149.3	439.355	epidermal growth factor receptor
NM_175445	Rassf2	2.61344	down	394.088	150.518	Ras association (RalGDS/AF-6) domain family member 2
NM_031397	Bicc1|4930533K18Rik	2.61067	down	1288.23	492.983	bicaudal C homolog 1 (Drosophila) | RIKEN cDNA 4930533K18 gene
NM_027954	Syce2	2.59627	up	87.7613	228.661	synaptonemal complex central element protein 2
NM_009776	Serping1	2.5858	down	117.489	45.3885	serine (or cysteine) peptidase inhibitor, clade G, member 1
NM_001004154	Rragb|EG436240	2.58435	up	67.7498	176.484	Ras-related GTP binding B | predicted gene, EG436240
NM_147220	Abca9	2.57329	down	137.312	53.3528	ATP-binding cassette, sub-family A (ABC1), member 9
NM_007825	Cyp7b1	2.57056	down	1079.61	422.333	cytochrome P450, family 7, subfamily b, polypeptide 1
NM_054077	Prelp	2.57006	down	178.226	69.6631	proline arginine-rich end leucine-rich repeat
NM_146015	Efemp1	2.55665	down	2127.6	832.059	epidermal growth factor-containing fibulin-like extracellular matrix protein 1
NM_001097617|NM_144938|NM_173864	C1s|EG317677	2.55521	down	200.387	78.1439	complement component 1, s subcomponent | predicted gene, EG317677
NM_134437	Il17rd	2.55166	down	366.189	142.77	interleukin 17 receptor D
NM_175358	Zdhhc15	2.54064	down	195.64	76.1564	zinc finger, DHHC domain containing 15
NM_173743	Apol9b|Apol9a	2.53936	down	370.654	146.439	apolipoprotein L 9b | apolipoprotein L 9a
NM_172772	B230380D07Rik	2.53026	down	320.73	127.202	RIKEN cDNA B230380D07 gene
NM_011414	Slpi	2.52551	down	366.909	144.748	secretory leukocyte peptidase inhibitor
NM_008055	Fzd4	2.51376	down	233.837	92.8847	frizzled homolog 4 (Drosophila)
NM_017370	Hp	2.50625	down	267.71	107.025	haptoglobin
NM_011824	Grem1	2.50327	up	833.998	2086.4	gremlin 1
NM_033314	Slco2a1	2.496	down	333.221	133.494	solute carrier organic anion transporter family, member 2a1
NM_054052	B3gnt5	2.49568	up	60.2007	151.041	UDP-GlcNAc:betaGal beta-1,3-N-acetylglucosaminyltransferase 5
NM_010514|NM_001122737|NM_001122736	Igf2	2.49262	down	1369.28	548.53	insulin-like growth factor 2
NM_172294	Sulf1	2.47514	down	500.971	201.568	sulfatase 1
NM_009922	Cnn1	2.47053	down	428.618	173.167	calponin 1
NM_007502	Atp1b3	2.46879	up	675.338	1652.06	ATPase, Na+/K+ transporting, beta 3 polypeptide
NM_134066	Akr1c18	2.46655	up	36.6203	90.0623	aldo-keto reductase family 1, member C18
NM_018869	Grk5	2.4654	down	339.447	137.793	G protein-coupled receptor kinase 5
NM_026453	Rbm13	2.46148	up	543.143	1335.68	RNA binding motif protein 13
NM_010231	Fmo1	2.45164	down	128.343	52.3461	flavin containing monooxygenase 1
NM_007680	Ephb6|Mon2	2.44124	down	457.66	186.965	Eph receptor B6 | MON2 homolog (yeast)
NM_027976	Acsl5	2.42254	up	488.615	1181.09	acyl-CoA synthetase long-chain family member 5
NM_011638	Tfrc	2.42252	up	996.773	2440.2	transferrin receptor
NM_027973	Mlf1ip	2.41422	up	142.054	342.988	myeloid leukemia factor 1 interacting protein
NR_003633	Meg3	2.39737	down	774.154	321.861	maternally expressed 3
NM_011491	Stc2	2.39403	down	278.008	116.123	stanniocalcin 2
NM_181390	Mustn1	2.39225	down	311.444	130.909	musculoskeletal, embryonic nuclear protein 1
NM_011435	Sod3	2.39075	down	328.358	136.263	superoxide dismutase 3, extracellular
NM_009368	Tgfb3	2.38628	down	751.13	314.733	transforming growth factor, beta 3
NM_133891	Slc44a1	2.37685	down	1028.53	433.062	solute carrier family 44, member 1
NM_007934	Enpep	2.36803	down	75.8293	31.9686	glutamyl aminopeptidase
NM_010145	Ephx1	2.35695	down	497.759	209.356	epoxide hydrolase 1, microsomal
NM_008524	Lum	2.34574	down	74.8434	31.7611	lumican
NM_025949	Rps6ka6	2.34396	up	172.15	404.803	ribosomal protein S6 kinase polypeptide 6
NM_001113478|NM_009146	Frrs1	2.34201	up	131.891	308.626	ferric-chelate reductase 1
NM_001081176	Polr3g	2.34094	up	135.569	317.35	polymerase (RNA) III (DNA directed) polypeptide G
NM_028331	C1qtnf6	2.33809	down	457.612	195.657	C1q and tumor necrosis factor related protein 6
NM_175271	Lpar4	2.33041	down	1200.61	515.035	lysophosphatidic acid receptor 4
NM_010708	Lgals9	2.32656	down	802.213	341.796	lectin, galactose binding, soluble 9
NM_011838	Lynx1	2.31941	down	278.858	119.999	Ly6/neurotoxin 1
NM_024244	1200015N20Rik	2.31507	down	357.529	154.337	RIKEN cDNA 1200015N20 gene
NM_181277	Col14a1	2.31198	down	104.274	44.9756	collagen, type XIV, alpha 1
NM_013552	Hmmr	2.31089	up	154.801	355.702	hyaluronan mediated motility receptor (RHAMM)
NM_011349	Sema3f	2.30192	down	828.814	359.04	sema domain, immunoglobulin domain (Ig), short basic domain, secreted, (semaphorin) 3F
NM_145953|NM_001101561	Cth|EG621697	2.2985	down	711.029	308.046	cystathionase (cystathionine gamma-lyase) | predicted gene, EG621697
NM_007428	Agt	2.28126	down	165.209	72.2	angiotensinogen (serpin peptidase inhibitor, clade A, member 8)
NM_009930	Col3a1	2.28091	down	2504.48	1102.72	collagen, type III, alpha 1
NM_007759	Crabp2	2.27989	down	264.918	114.879	cellular retinoic acid binding protein II
NM_019494	Cxcl11|LOC630447	2.27712	up	38.8681	89.3639	chemokine (C-X-C motif) ligand 11 | similar to Small inducible cytokine B11 precursor (CXCL11) (Interferon-inducible T-cell alpha chemoattractant) (I-TAC)
NM_178114	Amigo2	2.27365	down	684.886	301.918	adhesion molecule with Ig like domain 2
	9030611O19Rik	2.27002	up	38.3799	87.0805	RIKEN cDNA 9030611O19 gene
NM_198967	Tmtc1	2.26665	down	135.179	59.6793	transmembrane and tetratricopeptide repeat containing 1
NM_175256	Heg1	2.26545	down	942.783	416.174	HEG homolog 1 (zebrafish)
NM_173762	Cenpe	2.26432	up	251.367	568.907	centromere protein E
NM_027491	Rragd	2.25492	up	43.995	99.147	Ras-related GTP binding D
NM_026483	Mphosph10	2.25245	up	339.408	768	M-phase phosphoprotein 10 (U3 small nucleolar ribonucleoprotein)
NM_001081324	Neto2	2.25199	down	667.412	296.855	neuropilin (NRP) and tolloid (TLL)-like 2
NM_011782	Adamts5	2.24889	down	733.039	325.4	a disintegrin-like and metallopeptidase (reprolysin type) with thrombospondin type 1 motif, 5 (aggrecanase-2)
NM_027519	6330406I15Rik	2.24817	down	359.813	160.672	RIKEN cDNA 6330406I15 gene
NM_011443	Sox2	2.24055	up	363.051	816.46	SRY-box containing gene 2
NM_033569|NM_001102471	Cnnm2	2.22832	down	904.116	406.853	cyclin M2
NM_016678	Reck	2.22818	down	340.492	152.789	reversion-inducing-cysteine-rich protein with kazal motifs
NM_029662	Mfsd2	2.22613	up	122.426	272.585	major facilitator superfamily domain containing 2
NM_133859	Olfml3	2.22478	down	1022.07	459.477	olfactomedin-like 3
NM_011196	Ptger3	2.22475	down	91.3627	41.0163	prostaglandin E receptor 3 (subtype EP3)
NM_009255	Serpine2	2.22311	down	737.033	332.545	serine (or cysteine) peptidase inhibitor, clade E, member 2
NM_026887	Ap1s2	2.22119	up	164.421	364.725	adaptor-related protein complex 1, sigma 2 subunit
NM_009982	Ctsc	2.21559	up	129.337	283.656	cathepsin C
NM_133871	Ifi44	2.21402	down	97.6442	44.1134	interferon-induced protein 44
NM_010517	Igfbp4	2.21093	down	2171.63	985.807	insulin-like growth factor binding protein 4
NM_009928	Col15a1	2.19809	down	183.204	82.9882	collagen, type XV, alpha 1
NM_008150	Gpc4	2.19513	down	2176.08	995.469	glypican 4
NM_019445	Fmn2	2.19412	up	39.1616	86.1973	formin 2
NM_172872	Kank4|I0C0044D17Rik	2.18125	down	150.793	69.0844	KN motif and ankyrin repeat domains 4 | RIKEN cDNA I0C0044D17 gene
NM_172507	Sh3bgrl2	2.17321	up	123.099	266.779	SH3 domain binding glutamic acid-rich protein like 2
NM_013589	Ltbp2	2.17303	down	404.125	184.547	latent transforming growth factor beta binding protein 2
NM_146008	Tcp11l2	2.17095	down	177.761	81.7271	t-complex 11 (mouse) like 2
	BC049349|BC065788	2.16228	up	299.249	649.383	cDNA sequence BC049349 | cDNA sequence BC065788
NM_178892	Tiparp	2.15558	up	512.846	1112.25	TCDD-inducible poly(ADP-ribose) polymerase
NM_021412	Mmp19	2.15148	down	336.592	156.47	matrix metallopeptidase 19
NM_001039934|NM_008632	Mtap2	2.14778	down	247.572	115.247	microtubule-associated protein 2
NM_008371	Il7	2.14769	up	79.4193	170.385	interleukin 7
NM_153098	Cd109	2.14459	up	273.801	589.747	CD109 antigen
	Utp20	2.14394	up	382.08	817.947	UTP20, small subunit (SSU) processome component, homolog (yeast)
NM_028072	Sulf2	2.14032	down	576.526	269.539	sulfatase 2
NM_008610	Mmp2	2.14001	down	2427.87	1128.23	matrix metallopeptidase 2
NM_197982	Ddx39	2.13742	up	736.224	1563.32	DEAD (Asp-Glu-Ala-Asp) box polypeptide 39
NM_018857	Msln	2.13603	up	83.3287	178.139	mesothelin
NM_001081977|NM_080563	Rnf144a	2.13465	down	637.656	299.041	ring finger protein 144A
NM_144945	Lgi2	2.13092	down	526.13	246.283	leucine-rich repeat LGI family, member 2
NM_007746	Map3k8	2.12789	down	255.033	119.748	mitogen-activated protein kinase kinase kinase 8
NM_130878	Pcdh21	2.12645	down	97.8195	45.9738	protocadherin 21
NM_010927	Nos2	2.12152	down	248.783	116.758	nitric oxide synthase 2, inducible, macrophage
NM_021460|NM_001111100	Lipa	2.11969	down	955.095	452.927	lysosomal acid lipase A
NM_010570	Irs1	2.11898	down	767.026	361.154	insulin receptor substrate 1
NM_007576	C4bp	2.11866	down	68.5089	32.1762	complement component 4 binding protein
NM_026555	Rcn3	2.11861	down	3121.84	1482.08	reticulocalbin 3, EF-hand calcium binding domain
NM_018755|NM_176073	Pgcp	2.11752	down	874.89	414.905	plasma glutamate carboxypeptidase
NM_007666	Cdh6	2.1167	up	68.7261	145.666	cadherin 6
NM_010573	Irx1	2.11539	down	873.962	414.712	Iroquois related homeobox 1 (Drosophila)
NM_022657	Fgf23|LOC100048681	2.11161	down	232.996	110.329	fibroblast growth factor 23 | similar to FGF23
NM_007993	Fbn1	2.11126	down	1170.63	554.797	fibrillin 1
NM_178060	Thra|LOC100047427	2.10319	down	1669.56	794.016	thyroid hormone receptor alpha | similar to thyroid hormone receptor
NM_029001	Elovl7	2.09517	down	874.317	417.268	ELOVL family member 7, elongation of long chain fatty acids (yeast)
NM_001081298	Lphn2|ENSMUSG00000053583	2.0939	down	1829.73	885.124	latrophilin 2 | predicted gene, ENSMUSG00000053583
NM_033618	Supt16h	2.09342	up	481.616	1003.94	suppressor of Ty 16 homolog (S. cerevisiae)
NM_007528	Bcl6b	2.09143	up	67.6361	141.525	B-cell CLL/lymphoma 6, member B
NM_178695	Prrg4|LOC676960	2.08953	up	46.6888	98.4856	proline rich Gla (G-carboxyglutamic acid) 4 (transmembrane) | similar to Transmembrane gamma-carboxyglutamic acid protein 4 precursor (Proline-rich Gla protein 4) (Proline-rich gamma-carboxyglutamic acid protein 4)
NM_153552	Thoc1	2.08912	up	275.663	577.592	THO complex 1
NM_001082553|NM_030554	Rab27b	2.08662	up	190.955	396.996	RAB27b, member RAS oncogene family
NM_001098225|NM_001007220|NM_001007221	Adam22	2.08461	down	105.074	50.2674	a disintegrin and metallopeptidase domain 22
NM_134090	Kdelr3	2.07937	down	1002	476.931	KDEL (Lys-Asp-Glu-Leu) endoplasmic reticulum protein retention receptor 3
NM_007609	Casp4|LOC100044206	2.0736	down	252.385	121.097	caspase 4, apoptosis-related cysteine peptidase | hypothetical protein LOC100044206
NM_133167	Parvb	2.07015	up	130.903	273.027	parvin, beta
NM_010308|NM_001113384	Gnao1	2.06411	down	563.689	272.822	guanine nucleotide binding protein, alpha O
NM_009477	Upp1	2.063	up	73.8392	152.137	uridine phosphorylase 1
NM_144835	Heatr1	2.06075	up	237.276	485.516	HEAT repeat containing 1
NM_023143|NM_001113356	C1r|C1rb	2.06029	down	123.964	59.5008	complement component 1, r subcomponent | complement component C1rb
NM_010705	Lgals3	2.05966	up	643.093	1324.94	lectin, galactose binding, soluble 3
NM_175549	Robo2	2.05909	down	418.88	203.474	roundabout homolog 2 (Drosophila)
NM_008809	Pdgfrb	2.05573	down	2026.62	984.712	platelet derived growth factor receptor, beta polypeptide
NM_009510	Ezr|LOC100044177	2.05229	up	270.259	553.344	ezrin | hypothetical protein LOC100044177
NM_130885	Oxr1	2.05071	down	651.705	318.367	oxidation resistance 1
NM_021457	Fzd1	2.0501	down	614.534	296.897	frizzled homolog 1 (Drosophila)
NM_009866	Cdh11|6820431F20Rik	2.04927	down	3487.59	1700.03	cadherin 11 | RIKEN cDNA 6820431F20 gene
NM_001008424	Cdsn	2.04577	down	336.976	163.501	corneodesmosin
NM_176922	Itga11	2.04355	down	197.875	96.9781	integrin, alpha 11
NM_145508	Dyrk3	2.03695	up	84.8836	172.227	dual-specificity tyrosine-(Y)-phosphorylation regulated kinase 3
NM_026113	Gtf3c6	2.03486	up	99.8624	202.059	general transcription factor IIIC, polypeptide 6, alpha
NM_178642	Tmem16a	2.03065	up	64.653	131.68	transmembrane protein 16A
NM_008409	Itm2a	2.03044	down	574.772	283.252	integral membrane protein 2A
NM_026516	Tmem178	2.02933	down	129.192	63.6302	transmembrane protein 178
NM_008234	Hells	2.02933	up	584.347	1180.42	helicase, lymphoid specific
NM_026279	2310026E23Rik	2.02742	down	430.753	211.875	RIKEN cDNA 2310026E23 gene
NM_024290|NM_023680	Tnfrsf23|Tnfrsf22	2.02728	up	91.7529	185.207	tumor necrosis factor receptor superfamily, member 23 | tumor necrosis factor receptor superfamily, member 22
NM_018738|NM_019440	Igtp|Iigp2|Irgb10	2.02646	down	103.274	51.0379	interferon gamma induced GTPase | interferon inducible GTPase 2 | interferon-gamma-inducible p47 GTPase
NM_026667	9130005N14Rik	2.02578	down	950.988	469.458	RIKEN cDNA 9130005N14 gene
NM_021284	Kras|Nras	2.02168	up	502.124	1013.84	v-Ki-ras2 Kirsten rat sarcoma viral oncogene homolog | neuroblastoma ras oncogene
NM_023580	Epha1	2.01666	down	199.493	98.8163	Eph receptor A1
NM_053142	Pcdhb17	2.01465	down	94.3384	46.3372	protocadherin beta 17
NM_009675	Aoc3|Aoc2	2.01412	down	115.76	57.5045	amine oxidase, copper containing 3 | amine oxidase, copper containing 2 (retina-specific)
	Tmem173	2.00934	down	693.311	341.329	transmembrane protein 173
NM_007936	Epha4	2.00782	down	265.975	132.519	Eph receptor A4
NM_028351	Rspo3	2.00652	down	260.67	129.695	R-spondin 3 homolog (Xenopus laevis)
NM_172506	Boc	2.00478	down	170.917	85.2624	biregional cell adhesion molecule-related/down-regulated by oncogenes (Cdon) binding protein
NM_007514|NM_001044740	Slc7a2	2.00284	down	1906.23	952.153	solute carrier family 7 (cationic amino acid transporter, y+ system), member 2
NM_001081277	Ak5	2.00259	down	518.695	258.799	adenylate kinase 5
NM_027230	Prkcbp1	2.00233	down	1476.38	737.239	protein kinase C binding protein 1
